# Supplementary material for: A Supramolecular Material for Controlling Kiwifruit Bacterial Canker
Source: Adv Sci (Weinh). 2025 May 24;12(31):e14752. doi: 10.1002/advs.202414752 (PMC12376517; doi:10.1002/advs.202414752)
Supplement: Supplementary file 2 — Supporting Information [file ADVS-12-e14752-s001.xlsx]

## Sheet: Figure 1
B						C								D								E						F					G
Wavenumbers	Intensity	Intensity	Intensity			Chemical shift	Intensity	Chemical shift	Intensity	Chemical shift	Intensity			Chemical shift	Intensity	Chemical shift	Intensity	Chemical shift	Intensity			2θ	Intensity	Intensity	Intensity				Tm	Td			5-OMESA	MT	MOS
cm-1	a.u.	a.u.	a.u.			ppm	a.u.	ppm	a.u.	ppm	a.u.			ppm	a.u.	ppm	a.u.	ppm	a.u.			°	a.u.	a.u.	a.u.				°C	°C			mg/mL	mg/mL	mg/mL
	MOS	MT	5-OMESA			MOS		MT		5-OMESA				MOS		MT		5-OMESA					MOS	MT	5-OMESA			5-OMESA	144.4	244.9			1.61	41.05	60.42
399.675	0	0	0			-0.9158		-3.83739	14	-3.83736	5.40222			8.31565		-19.4717	-8141.12	-19.4697	-0.96122			5	121	155	129			MT	77.12	223.38			1.67	42.53	62.83
400.157	87.0521	95.0168	94.7147			-0.91549		-3.83708	-0.25114	-3.83706	5.35462			8.31926		-19.4644	-205.391	-19.4661	-1.71096			5.02054	134	152	111			MOS	123.5	184.83			1.73	41.37	61.63
400.639	87.4181	94.2112	94.686			-0.91517		-3.83677	-74.7536	-3.83675	5.30007			8.32287		-19.4571	7592.3	-19.4624	2.03394			5.04108	138	162	138
401.121	87.7432	93.433	94.6066			-0.91486		-3.83647	-194.007	-3.83645	5.45395			8.32648		-19.4498	4879.86	-19.4588	6.4515			5.06162	142	167	126
401.603	88.1574	92.7124	94.5297			-0.91455		-3.83616	-336.627	-3.83614	5.5939			8.33009		-19.4425	-449.391	-19.4551	7.78616			5.08216	118	149	129
402.085	88.7316	92.053	94.4971			-0.91424		-3.83586	-370.499	-3.83583	5.55499			8.3337		-19.4352	573.312	-19.4515	6.28776			5.1027	133	145	128
402.567	89.4615	91.4254	94.522			-0.91392		-3.83555	-358.881	-3.83553	5.28055			8.33732		-19.4279	-4017.73	-19.4478	0.6167			5.12325	137	150	151
403.05	90.2808	90.7736	94.5842			-0.91361		-3.83525	-429.014	-3.83522	5.01076			8.34093		-19.4206	-6245.59	-19.4442	-4.0538			5.14379	145	140	107
403.532	91.1006	90.0373	94.6431			-0.9133		-3.83494	-557.445	-3.83492	5.1394			8.34454		-19.4133	-4326.52	-19.4405	-2.89874			5.16433	117	145	143
404.014	91.847	89.1805	94.6575			-0.91299		-3.83464	-621.243	-3.83461	5.45227			8.34815		-19.406	-9081.5	-19.4369	-2.57668			5.18487	114	137	130
404.496	92.4834	88.2177	94.6052			-0.91267		-3.83433	-568.478	-3.83431	5.60915			8.35176		-19.3987	-4906.59	-19.4333	-5.08501			5.20541	130	159	127
404.978	93.0131	87.2279	94.4924			-0.91236		-3.83402	-425.557	-3.834	5.55326			8.35537		-19.3914	-517.906	-19.4296	-5.66313			5.22595	134	126	131
405.46	93.471	86.3419	94.3533			-0.91205		-3.83372	-390.801	-3.8337	5.4864			8.35898		-19.3842	-1385.27	-19.426	-5.10115			5.24649	123	159	119
405.942	93.9024	85.6944	94.2347			-0.91174		-3.83341	-328.793	-3.83339	5.41001			8.36259		-19.3769	-4613.48	-19.4223	-3.0709			5.26703	101	146	124
406.424	94.3418	85.3592	94.1715			-0.91142		-3.83311	-229.49	-3.83308	5.42313			8.3662		-19.3696	-2699.42	-19.4187	-1.38061			5.28757	115	138	117
406.906	94.7964	85.3162	94.1667			-0.91111		-3.8328	-182.568	-3.83278	5.46698			8.36981		-19.3623	1320.22	-19.415	-0.55615			5.30811	99	142	103
407.389	95.2472	85.4781	94.1911			-0.9108		-3.8325	-208.488	-3.83247	5.44183			8.37343		-19.355	-1935.27	-19.4114	-2.15248			5.32865	95	136	134
407.871	95.6589	85.7513	94.1984			-0.91049		-3.83219	-161.01	-3.83217	5.37244			8.37704		-19.3477	176.453	-19.4077	-6.19177			5.3492	126	145	115
408.353	95.9914	86.0814	94.1446			-0.91017		-3.83189	-201.226	-3.83186	5.45131			8.38065		-19.3404	2667.2	-19.4041	-5.70587			5.36974	113	135	128
408.835	96.2056	86.4633	94.0351			-0.90986		-3.83158	-341.196	-3.83156	5.4664			8.38426		-19.3331	-1554.09	-19.4004	-2.89809			5.39028	122	146	119
409.317	96.2889	86.9191	93.8525			-0.90955		-3.83127	-370.035	-3.83125	5.40612			8.38787		-19.3258	-308.047	-19.3968	-2.26319			5.41082	120	137	162
409.799	96.2777	87.462	93.5157			-0.90924		-3.83097	-279.647	-3.83095	5.48784			8.39148		-19.3185	346.406	-19.3932	-2.50451			5.43136	132	129	129
410.281	96.1282	88.0673	93.0516			-0.90892		-3.83066	-153.021	-3.83064	5.59713			8.39509		-19.3112	130.281	-19.3895	-5.07512			5.4519	119	120	124
410.763	95.8964	88.673	92.5822			-0.90861		-3.83036	-30.9037	-3.83033	5.63519			8.3987		-19.3039	-6039.25	-19.3859	-8.03235			5.47244	103	112	141
411.245	95.4952	89.2061	92.0946			-0.9083		-3.83005	-112.65	-3.83003	5.55055			8.40231		-19.2966	-1877.27	-19.3822	-10.02			5.49298	112	132	144
411.728	95.1868	89.6128	91.6432			-0.90799		-3.82975	-181.115	-3.82972	5.49029			8.40592		-19.2894	-3834.33	-19.3786	-10.7586			5.51352	119	141	134
412.21	95.0342	89.8743	91.2369			-0.90767		-3.82944	-318.322	-3.82942	5.60672			8.40954		-19.2821	-10271.9	-19.3749	-11.8376			5.53406	109	138	115
412.692	95.0164	90.0053	90.9229			-0.90736		-3.82914	-341.729	-3.82911	5.65187			8.41315		-19.2748	-4256.7	-19.3713	-12.2605			5.5546	108	103	127
413.174	95.1225	90.0413	90.7053			-0.90705		-3.82883	-140.175	-3.82881	5.47019			8.41676		-19.2675	1245.19	-19.3676	-12.7677			5.57515	119	136	117
413.656	95.4218	90.0205	90.6649			-0.90674		-3.82852	-110.003	-3.8285	5.54416			8.42037		-19.2602	-1910.95	-19.364	-10.5462			5.59569	118	129	120
414.138	95.7855	89.9682	90.635			-0.90642		-3.82822	-257.334	-3.82819	5.4718			8.42398		-19.2529	-26.8125	-19.3603	-8.3033			5.61623	130	110	118
414.62	95.9932	89.889	90.7332			-0.90611		-3.82791	-303.82	-3.82789	5.34145			8.42759		-19.2456	1297.27	-19.3567	-6.58425			5.63677	125	118	109
415.103	96.0712	89.7722	90.9336			-0.9058		-3.82761	-452.599	-3.82758	5.3012			8.4312		-19.2383	4607.75	-19.3531	-5.63003			5.65731	106	142	115
415.585	95.936	89.6016	91.1545			-0.90549		-3.8273	-526.502	-3.82728	5.31204			8.43481		-19.231	5628.42	-19.3494	-5.581			5.67785	108	123	102
416.067	95.5573	89.3606	91.377			-0.90517		-3.827	-406.22	-3.82697	5.40727			8.43842		-19.2237	-4364.44	-19.3458	-2.91827			5.69839	134	141	93
416.549	94.944	89.0284	91.6187			-0.90486		-3.82669	-347.932	-3.82667	5.47825			8.44203		-19.2164	-4513.63	-19.3421	2.76728			5.71893	109	110	122
417.031	94.1689	88.5627	91.8877			-0.90455		-3.82639	-337.442	-3.82636	5.51999			8.44565		-19.2091	-5524.72	-19.3385	5.09453			5.73947	106	126	105
417.513	93.4339	87.8748	92.1576			-0.90424		-3.82608	-344.856	-3.82606	5.54712			8.44926		-19.2018	-272.578	-19.3348	1.26848			5.76001	106	137	97
417.995	92.9047	86.8253	92.367			-0.90392		-3.82577	-312.106	-3.82575	5.49695			8.45287		-19.1946	1071.95	-19.3312	-1.09864			5.78055	117	111	99
418.477	92.7541	85.3157	92.4251			-0.90361		-3.82547	-386.912	-3.82544	5.40255			8.45648		-19.1873	6356.77	-19.3275	2.01823			5.8011	128	137	105
418.959	93.3017	83.4754	92.3072			-0.9033		-3.82516	-553.292	-3.82514	5.37945			8.46009		-19.18	12069.9	-19.3239	5.82718			5.82164	117	140	98
419.442	94.3847	81.6837	91.8249			-0.90299		-3.82486	-519.296	-3.82483	5.39731			8.4637		-19.1727	7246.88	-19.3202	3.37985			5.84218	126	122	94
419.924	95.4881	80.3116	91.2122			-0.90267		-3.82455	-392.52	-3.82453	5.36148			8.46731		-19.1654	14633.6	-19.3166	-1.03699			5.86272	130	117	93
420.406	96.389	79.5398	90.6387			-0.90236		-3.82425	-326.308	-3.82422	5.39072			8.47092		-19.1581	17058.2	-19.3129	-3.58274			5.88326	96	124	101
420.888	97.0542	79.3986	90.2015			-0.90205		-3.82394	-223.942	-3.82392	5.45964			8.47453		-19.1508	13588.1	-19.3093	-5.45854			5.9038	114	122	95
421.37	97.574	79.8477	89.8776			-0.90174		-3.82363	-137.372	-3.82361	5.47005			8.47814		-19.1435	3333.12	-19.3057	-8.44894			5.92434	104	137	96
421.852	97.6844	80.8055	89.5451			-0.90142		-3.82333	-224.256	-3.82331	5.45187			8.48176		-19.1362	1573.03	-19.302	-8.21209			5.94488	129	98	109
422.334	97.6261	82.1558	89.3516			-0.90111		-3.82302	-322.48	-3.823	5.31934			8.48537		-19.1289	3756.31	-19.2984	-4.46166			5.96542	113	126	112
422.816	97.2563	83.7567	89.128			-0.9008		-3.82272	-469.148	-3.82269	5.16835			8.48898		-19.1216	2679	-19.2947	-0.12749			5.98596	104	125	85
423.298	96.6263	85.4583	88.8502			-0.90049		-3.82241	-586.456	-3.82239	5.18849			8.49259		-19.1143	-3416.22	-19.2911	-0.95048			6.0065	116	130	98
423.781	95.9766	87.121	88.5217			-0.90017		-3.82211	-610.902	-3.82208	5.41399			8.4962		-19.1071	-4514.7	-19.2874	-5.80724			6.02705	116	137	113
424.263	94.9937	88.6311	88.2124			-0.89986		-3.8218	-646.311	-3.82178	5.65441			8.49981		-19.0998	-5351.52	-19.2838	-11.3943			6.04759	117	112	97
424.745	93.8334	89.9095	87.9769			-0.89955		-3.8215	-483.886	-3.82147	5.66025			8.50342		-19.0925	4758.44	-19.2801	-9.55218			6.06813	105	109	86
425.227	92.653	90.9147	87.8335			-0.89924		-3.82119	-340.752	-3.82117	5.54936			8.50703		-19.0852	3550.47	-19.2765	-6.90748			6.08867	106	146	112
425.709	91.451	91.6394	87.7795			-0.89892		-3.82088	-265.702	-3.82086	5.67526			8.51064		-19.0779	-353.656	-19.2728	-7.11595			6.10921	101	127	81
426.191	89.9488	92.0994	87.8227			-0.89861		-3.82058	-282.809	-3.82056	5.77073			8.51425		-19.0706	-503.437	-19.2692	-3.97149			6.12975	106	117	90
426.673	88.3743	92.3218	87.8236			-0.8983		-3.82027	-204.669	-3.82025	5.6006			8.51787		-19.0633	-53.9375	-19.2656	0.59069			6.15029	109	130	88
427.155	86.722	92.3361	87.7374			-0.89799		-3.81997	-182.65	-3.81994	5.53289			8.52148		-19.056	6433.11	-19.2619	4.15614			6.17083	101	126	91
427.637	85.0322	92.1694	87.5437			-0.89767		-3.81966	-211.29	-3.81964	5.36878			8.52509		-19.0487	6709.61	-19.2583	4.66493			6.19137	80	134	82
428.12	83.4168	91.8448	87.263			-0.89736		-3.81936	-256.829	-3.81933	5.26842			8.5287		-19.0414	538.109	-19.2546	1.51083			6.21191	75	108	98
428.602	82.0705	91.3796	86.9463			-0.89705		-3.81905	-344.26	-3.81903	5.16147			8.53231		-19.0341	-701.641	-19.251	-2.45244			6.23245	108	106	97
429.084	81.1119	90.7838	86.6422			-0.89674		-3.81875	-423.832	-3.81872	4.97469			8.53592		-19.0268	1464.34	-19.2473	-5.8543			6.253	105	120	87
429.566	80.7536	90.0603	86.3614			-0.89642		-3.81844	-444.259	-3.81842	4.91666			8.53953		-19.0195	1800.95	-19.2437	-5.92784			6.27354	118	130	105
430.048	80.8575	89.2109	86.141			-0.89611		-3.81813	-453.285	-3.81811	5.16861			8.54314		-19.0123	-2789.16	-19.24	-8.3341			6.29408	114	110	113
430.53	81.4664	88.2496	85.9605			-0.8958		-3.81783	-359.81	-3.81781	5.30446			8.54675		-19.005	-6317.64	-19.2364	-7.75817			6.31462	115	111	93
431.012	82.4528	87.2204	85.7968			-0.89549		-3.81752	-293.627	-3.8175	5.30376			8.55036		-18.9977	-3845.64	-19.2327	-2.78968			6.33516	95	95	91
431.494	83.6635	86.209	85.6095			-0.89517		-3.81722	-359.036	-3.81719	5.16226			8.55398		-18.9904	2084.56	-19.2291	1.11825			6.3557	98	127	78
431.977	84.9243	85.3413	85.3995			-0.89486		-3.81691	-395.223	-3.81689	4.94691			8.55759		-18.9831	2864.75	-19.2254	4.39055			6.37624	111	109	74
432.459	86.1131	84.7598	85.1829			-0.89455		-3.81661	-430.299	-3.81658	4.90379			8.5612		-18.9758	76.3437	-19.2218	3.50923			6.39678	100	122	100
432.941	87.2024	84.5835	84.9643			-0.89424		-3.8163	-537.763	-3.81628	5.11432			8.56481		-18.9685	-7011.92	-19.2182	1.0325			6.41732	83	161	101
433.423	88.0459	84.8701	84.7968			-0.89392		-3.816	-609.838	-3.81597	5.15126			8.56842		-18.9612	-3694.55	-19.2145	0.07185			6.43786	119	128	80
433.905	88.7263	85.599	84.6632			-0.89361		-3.81569	-691.895	-3.81567	5.11541			8.57203		-18.9539	-96.9063	-19.2109	2.9852			6.45841	113	94	81
434.387	89.1554	86.6831	84.637			-0.8933		-3.81538	-652.884	-3.81536	5.18494			8.57564		-18.9466	-4704.05	-19.2072	5.54356			6.47895	100	122	77
434.869	89.4327	87.9992	84.7084			-0.89299		-3.81508	-661.295	-3.81506	5.1117			8.57925		-18.9393	4600.31	-19.2036	3.06742			6.49949	109	129	84
435.351	89.6557	89.4152	84.8912			-0.89267		-3.81477	-533.367	-3.81475	4.92135			8.58286		-18.932	-2916.58	-19.1999	1.25105			6.52003	97	126	94
435.834	89.8785	90.8102	85.2197			-0.89236		-3.81447	-305.09	-3.81444	4.98905			8.58647		-18.9247	-5774.48	-19.1963	0.82244			6.54057	96	120	103
436.316	90.1436	92.0863	85.7047			-0.89205		-3.81416	-165.906	-3.81414	5.18402			8.59009		-18.9175	-4617.14	-19.1926	1.16192			6.56111	118	120	98
436.798	90.5454	93.1795	86.2749			-0.89174		-3.81386	-246.228	-3.81383	5.21497			8.5937		-18.9102	-5543.41	-19.189	4.36647			6.58165	89	108	108
437.28	90.9195	94.0665	86.8833			-0.89142		-3.81355	-280.449	-3.81353	5.08472			8.59731		-18.9029	-3806.8	-19.1853	3.69934			6.60219	104	128	87
437.762	91.3478	94.7594	87.3957			-0.89111		-3.81325	-342.858	-3.81322	4.96379			8.60092		-18.8956	4352.72	-19.1817	3.60497			6.62273	113	151	94
438.244	91.7178	95.2934	87.7961			-0.8908		-3.81294	-432.791	-3.81292	5.01958			8.60453		-18.8883	4347.02	-19.1781	4.91994			6.64327	122	130	98
438.726	91.982	95.7103	88.0605			-0.89049		-3.81263	-568.179	-3.81261	5.20428			8.60814		-18.881	6547.03	-19.1744	-0.08326			6.66381	97	128	67
439.208	92.0981	96.0477	88.1919			-0.89017		-3.81233	-459.957	-3.81231	5.44617			8.61175		-18.8737	7623.66	-19.1708	-2.34485			6.68436	115	154	90
439.69	92.0697	96.3331	88.2284			-0.88986		-3.81202	-325.91	-3.812	5.57431			8.61536		-18.8664	894.422	-19.1671	-1.54321			6.7049	99	137	104
440.173	91.982	96.5815	88.2142			-0.88955		-3.81172	-303.752	-3.81169	5.61097			8.61897		-18.8591	-10033.2	-19.1635	-1.09266			6.72544	117	167	87
440.655	91.7985	96.7952	88.1727			-0.88924		-3.81141	-207.998	-3.81139	5.47841			8.62258		-18.8518	-6353.45	-19.1598	-1.37745			6.74598	94	152	91
441.137	91.5171	96.9668	88.1091			-0.88892		-3.81111	-206.211	-3.81108	5.47893			8.6262		-18.8445	-4100.44	-19.1562	-3.54605			6.76652	102	198	81
441.619	91.0824	97.0874	88.0389			-0.88861		-3.8108	-224.219	-3.81078	5.66861			8.62981		-18.8372	-4421.14	-19.1525	-3.63916			6.78706	102	209	92
442.101	90.7622	97.1581	87.8575			-0.8883		-3.8105	-201.308	-3.81047	5.55316			8.63342		-18.8299	-5544.34	-19.1489	-3.44375			6.8076	100	283	87
442.583	90.2518	97.198	87.6047			-0.88799		-3.81019	-244.716	-3.81017	5.27107			8.63703		-18.8227	-4405.08	-19.1452	-1.83086			6.82814	109	307	76
443.065	89.695	97.2419	87.2632			-0.88767		-3.80988	-265.843	-3.80986	5.13643			8.64064		-18.8154	-6441.11	-19.1416	-2.90728			6.84868	106	352	97
443.547	89.1761	97.3273	86.8568			-0.88736		-3.80958	-333.863	-3.80955	4.99349			8.64425		-18.8081	-2704.73	-19.138	-4.89155			6.86922	104	498	91
444.029	88.7299	97.4768	86.4285			-0.88705		-3.80927	-415.028	-3.80925	4.86119			8.64786		-18.8008	-3909.44	-19.1343	-0.16643			6.88976	123	611	98
444.512	88.4006	97.6861	86.2641			-0.88673		-3.80897	-390.44	-3.80894	4.89166			8.65147		-18.7935	-99.6875	-19.1307	2.99526			6.91031	100	752	81
444.994	88.3433	97.9217	86.1586			-0.88642		-3.80866	-348.367	-3.80864	5.08945			8.65508		-18.7862	12824.5	-19.127	0.90055			6.93085	121	1033	94
445.476	88.4729	98.1301	86.1117			-0.88611		-3.80836	-429.848	-3.80833	5.18329			8.6587		-18.7789	5321.31	-19.1234	0.75724			6.95139	104	1272	97
445.958	88.7061	98.2552	86.2092			-0.8858		-3.80805	-626.741	-3.80803	5.16108			8.66231		-18.7716	3941.94	-19.1197	0.62765			6.97193	111	1544	92
446.44	89.022	98.2562	86.3277			-0.88548		-3.80774	-620.772	-3.80772	5.18578			8.66592		-18.7643	2254.11	-19.1161	0.41811			6.99247	143	1899	93
446.922	89.38	98.1236	86.412			-0.88517		-3.80744	-551.324	-3.80742	5.25074			8.66953		-18.757	-5591.22	-19.1124	-1.17024			7.01301	114	2280	91
447.404	89.7127	97.8838	86.424			-0.88486		-3.80713	-558.879	-3.80711	5.17913			8.67314		-18.7497	3350.39	-19.1088	-5.79083			7.03355	132	2643	86
447.886	89.9497	97.5906	86.3478			-0.88455		-3.80683	-602.868	-3.8068	5.14756			8.67675		-18.7424	2565.59	-19.1051	-9.34161			7.05409	139	2971	74
448.368	90.1055	97.3038	86.1006			-0.88423		-3.80652	-475.633	-3.8065	5.20424			8.68036		-18.7351	-2917.92	-19.1015	-8.58895			7.07463	135	3918	83
448.851	90.2042	97.0655	85.9394			-0.88392		-3.80622	-359.016	-3.80619	5.41291			8.68397		-18.7279	-6087.73	-19.0978	-1.44131			7.09517	93	4906	95
449.333	90.3577	96.8889	85.6227			-0.88361		-3.80591	-289.253	-3.80589	5.48598			8.68758		-18.7206	2919.31	-19.0942	4.25887			7.11571	107	4729	92
449.815	90.5389	96.7621	85.2431			-0.8833		-3.80561	-291.097	-3.80558	5.52672			8.69119		-18.7133	-184.375	-19.0906	2.83844			7.13626	91	3853	92
450.297	90.658	96.6611	84.8181			-0.88298		-3.8053	-312.719	-3.80528	5.58509			8.69481		-18.706	-3092.67	-19.0869	-2.58614			7.1568	74	2784	95
450.779	90.7204	96.5636	84.4157			-0.88267		-3.80499	-215.424	-3.80497	5.51577			8.69842		-18.6987	-12203.8	-19.0833	-6.04708			7.17734	110	1470	82
451.261	90.9995	96.4596	83.9321			-0.88236		-3.80469	-168.506	-3.80467	5.34492			8.70203		-18.6914	-9335.11	-19.0796	-8.12358			7.19788	104	917	99
451.743	91.3402	96.3559	83.469			-0.88205		-3.80438	-210.655	-3.80436	5.28231			8.70564		-18.6841	-2594.25	-19.076	-7.10713			7.21842	89	548	78
452.226	91.7189	96.2713	83.0357			-0.88173		-3.80408	-304.424	-3.80405	5.19033			8.70925		-18.6768	-1122.91	-19.0723	0.60526			7.23896	91	365	83
452.708	92.0939	96.224	82.6298			-0.88142		-3.80377	-371.24	-3.80375	5.09493			8.71286		-18.6695	-2426.3	-19.0687	4.08687			7.2595	106	226	90
453.19	92.5392	96.2178	82.2254			-0.88111		-3.80347	-439.664	-3.80344	5.17672			8.71647		-18.6622	-6735.31	-19.065	4.00176			7.28004	108	186	85
453.672	92.7896	96.2386	81.8055			-0.8808		-3.80316	-499.028	-3.80314	5.34051			8.72008		-18.6549	-7952.67	-19.0614	3.72351			7.30058	97	162	89
454.154	92.9063	96.2613	81.3569			-0.88048		-3.80286	-368.793	-3.80283	5.44892			8.72369		-18.6476	1987.89	-19.0577	0.59589			7.32112	91	148	87
454.636	92.9747	96.2604	80.8562			-0.88017		-3.80255	-176.099	-3.80253	5.46576			8.7273		-18.6403	2615.31	-19.0541	-4.20278			7.34166	93	141	100
455.118	93.0459	96.2172	80.3257			-0.87986		-3.80224	-17.9014	-3.80222	5.42043			8.73092		-18.6331	2005.92	-19.0505	-6.5674			7.36221	102	140	75
455.6	93.0324	96.1202	79.8664			-0.87955		-3.80194	-68.8253	-3.80192	5.45485			8.73453		-18.6258	4921.84	-19.0468	-3.83525			7.38275	89	114	83
456.082	92.9876	95.9646	79.5058			-0.87923		-3.80163	-252.42	-3.80161	5.40126			8.73814		-18.6185	3984.83	-19.0432	-0.44209			7.40329	103	123	80
456.565	92.9186	95.7504	79.2524			-0.87892		-3.80133	-347.749	-3.8013	5.37028			8.74175		-18.6112	944.625	-19.0395	-3.67303			7.42383	94	128	92
457.047	92.7806	95.4817	79.0186			-0.87861		-3.80102	-381.954	-3.801	5.36064			8.74536		-18.6039	-6321.28	-19.0359	-7.13551			7.44437	105	130	98
457.529	92.6172	95.1643	78.7838			-0.8783		-3.80072	-356.33	-3.80069	5.40226			8.74897		-18.5966	7349.34	-19.0322	-12.0485			7.46491	111	124	92
458.011	92.4176	94.8034	78.4389			-0.87798		-3.80041	-297.491	-3.80039	5.3727			8.75258		-18.5893	14670.3	-19.0286	-13.7434			7.48545	103	102	87
458.493	92.1394	94.4001	78.0893			-0.87767		-3.80011	-90.0917	-3.80008	5.13191			8.75619		-18.582	7807.09	-19.0249	-9.91393			7.50599	102	127	78
458.975	91.8532	93.9501	77.6477			-0.87736		-3.7998	-173.16	-3.79978	4.9253			8.7598		-18.5747	2253.09	-19.0213	-6.49304			7.52653	107	121	90
459.457	91.7771	93.4432	77.2177			-0.87705		-3.79949	-391.31	-3.79947	4.86134			8.76341		-18.5674	5915.92	-19.0176	-2.80388			7.54707	101	91	76
459.939	91.6216	92.8649	77.115			-0.87673		-3.79919	-555.021	-3.79917	4.91371			8.76703		-18.5601	5979.77	-19.014	0.00209			7.56761	101	105	82
460.421	91.5509	92.1991	77.1774			-0.87642		-3.79888	-533.335	-3.79886	5.09008			8.77064		-18.5528	-306.016	-19.0104	0.00677			7.58816	119	124	88
460.904	91.5096	91.4332	77.4708			-0.87611		-3.79858	-447.662	-3.79855	5.18318			8.77425		-18.5455	785.359	-19.0067	-1.45037			7.6087	112	120	87
461.386	91.4312	90.5671	77.9485			-0.8758		-3.79827	-434.685	-3.79825	5.2726			8.77786		-18.5383	-7136.59	-19.0031	-2.53277			7.62924	89	119	88
461.868	91.3283	89.6229	78.5073			-0.87548		-3.79797	-433.337	-3.79794	5.34416			8.78147		-18.531	-9315.64	-18.9994	-3.38654			7.64978	94	128	70
462.35	91.0894	88.6531	79.1106			-0.87517		-3.79766	-477.651	-3.79764	5.26375			8.78508		-18.5237	-3666.78	-18.9958	-4.05993			7.67032	101	101	90
462.832	90.8213	87.7387	79.6633			-0.87486		-3.79736	-491.076	-3.79733	5.14705			8.78869		-18.5164	-7988.61	-18.9921	-5.30354			7.69086	112	93	85
463.314	90.4968	86.9735	80.1338			-0.87455		-3.79705	-559.904	-3.79703	5.12061			8.7923		-18.5091	-7273.44	-18.9885	-6.2522			7.7114	101	111	91
463.796	89.9746	86.4375	80.593			-0.87423		-3.79674	-388.259	-3.79672	5.2587			8.79591		-18.5018	-4368.97	-18.9848	-4.96281			7.73194	111	112	79
464.278	89.4697	86.1747	81.0255			-0.87392		-3.79644	-269.413	-3.79642	5.53239			8.79952		-18.4945	-376.187	-18.9812	-6.8635			7.75248	82	116	88
464.76	88.9112	86.1858	81.4609			-0.87361		-3.79613	-196.507	-3.79611	5.59875			8.80314		-18.4872	3587.33	-18.9775	-10.1566			7.77302	102	123	108
465.243	88.4466	86.4395	81.9258			-0.8733		-3.79583	-139.668	-3.7958	5.54666			8.80675		-18.4799	-5182.61	-18.9739	-9.26897			7.79356	114	102	71
465.725	87.8927	86.8894	82.4488			-0.87298		-3.79552	-220.625	-3.7955	5.43899			8.81036		-18.4726	-8056.81	-18.9702	-8.79733			7.81411	98	98	84
466.207	87.3881	87.4847	83.097			-0.87267		-3.79522	-280.307	-3.79519	5.31742			8.81397		-18.4653	-7194.47	-18.9666	-9.97607			7.83465	97	126	74
466.689	87.0247	88.1709	83.8724			-0.87236		-3.79491	-189.024	-3.79489	5.33122			8.81758		-18.458	-7112.72	-18.963	-9.6788			7.85519	99	110	73
467.171	86.6905	88.884	84.8134			-0.87205		-3.79461	-200.374	-3.79458	5.42636			8.82119		-18.4508	-6410.89	-18.9593	-7.45056			7.87573	105	109	76
467.653	86.472	89.5505	85.8987			-0.87173		-3.7943	-316.723	-3.79428	5.48451			8.8248		-18.4435	-20214	-18.9557	-3.1732			7.89627	114	119	77
468.135	86.3795	90.0986	87.0503			-0.87142		-3.79399	-303.963	-3.79397	5.64422			8.82841		-18.4362	-17000.5	-18.952	1.48774			7.91681	89	114	64
468.617	86.4028	90.4771	88.1715			-0.87111		-3.79369	-286.767	-3.79366	5.73828			8.83202		-18.4289	-14050.6	-18.9484	-1.46721			7.93735	108	100	94
469.099	86.484	90.6688	89.1329			-0.8708		-3.79338	-208.824	-3.79336	5.83584			8.83563		-18.4216	-9010.5	-18.9447	-7.00571			7.95789	108	115	80
469.582	86.6857	90.6912	90.0258			-0.87048		-3.79308	-242.384	-3.79305	5.60523			8.83925		-18.4143	-2084.27	-18.9411	-5.23374			7.97843	102	142	85
470.064	86.9983	90.5892	90.8291			-0.87017		-3.79277	-161.782	-3.79275	5.35097			8.84286		-18.407	3424.19	-18.9374	-2.07642			7.99897	116	123	90
470.546	87.3896	90.4279	91.6302			-0.86986		-3.79247	-64.3812	-3.79244	5.38483			8.84647		-18.3997	-4629.03	-18.9338	0.61795			8.01951	101	121	77
471.028	88.0416	90.2857	92.5401			-0.86955		-3.79216	-123.109	-3.79214	5.41428			8.85008		-18.3924	-2349.95	-18.9301	0.15325			8.04006	105	106	80
471.51	88.7986	90.2426	93.665			-0.86923		-3.79185	-281.421	-3.79183	5.3683			8.85369		-18.3851	-4277.17	-18.9265	-1.53902			8.0606	129	119	85
471.992	89.6707	90.3564	94.8586			-0.86892		-3.79155	-246.653	-3.79153	5.29695			8.8573		-18.3778	-2180.61	-18.9229	-0.89398			8.08114	144	125	70
472.474	90.476	90.637	95.9809			-0.86861		-3.79124	-177.256	-3.79122	5.2138			8.86091		-18.3705	-3711.92	-18.9192	-2.34145			8.10168	159	121	75
472.957	91.3566	91.0428	97.1313			-0.8683		-3.79094	-207.066	-3.79091	5.20343			8.86452		-18.3632	-8496.03	-18.9156	-4.95358			8.12222	177	135	65
473.439	92.0557	91.5093	98.044			-0.86798		-3.79063	-181.535	-3.79061	5.16641			8.86813		-18.356	-3577.97	-18.9119	-5.7425			8.14276	215	121	80
473.921	92.6364	91.9861	98.6639			-0.86767		-3.79033	-36.0269	-3.7903	5.16524			8.87174		-18.3487	157.609	-18.9083	-7.00611			8.1633	269	143	79
474.403	93.0646	92.4534	99.0353			-0.86736		-3.79002	58.6581	-3.79	5.16262			8.87536		-18.3414	-3417.47	-18.9046	-4.67089			8.18384	323	123	82
474.885	93.4829	92.9137	99.3156			-0.86705		-3.78972	46.1152	-3.78969	5.20608			8.87897		-18.3341	-1363.48	-18.901	-1.65476			8.20438	451	120	82
475.367	93.8156	93.374	99.582			-0.86673		-3.78941	-10.5111	-3.78939	5.34327			8.88258		-18.3268	-4462.75	-18.8973	-0.94209			8.22492	513	155	99
475.849	93.9263	93.8318	99.5665			-0.86642		-3.7891	-67.235	-3.78908	5.36958			8.88619		-18.3195	-7286.19	-18.8937	1.64987			8.24546	642	176	82
476.331	93.9979	94.2705	99.7078			-0.86611		-3.7888	-86.8838	-3.78878	5.30029			8.8898		-18.3122	1207.36	-18.89	3.62531			8.26601	763	162	74
476.813	94.0734	94.6643	99.8013			-0.8658		-3.78849	-90.5587	-3.78847	5.16767			8.89341		-18.3049	-3825.27	-18.8864	3.64908			8.28655	861	161	82
477.296	94.0133	94.9898	99.8765			-0.86548		-3.78819	-115.189	-3.78816	5.13612			8.89702		-18.2976	6421.63	-18.8827	3.0118			8.30709	823	188	89
477.778	94.0865	95.2372	99.9083			-0.86517		-3.78788	-370.04	-3.78786	5.38336			8.90063		-18.2903	15820.6	-18.8791	-0.54099			8.32763	702	268	82
478.26	94.0383	95.4157	99.9699			-0.86486		-3.78758	-486.786	-3.78755	5.43427			8.90424		-18.283	12109.3	-18.8755	-6.37946			8.34817	424	308	74
478.742	94.0314	95.5492	99.8899			-0.86455		-3.78727	-300.246	-3.78725	5.32581			8.90785		-18.2757	14059.6	-18.8718	-8.0869			8.36871	241	343	77
479.224	94.0756	95.6651	99.86			-0.86423		-3.78697	-49.3851	-3.78694	5.3325			8.91147		-18.2684	11380	-18.8682	-9.82268			8.38925	162	408	83
479.706	94.038	95.7823	99.8465			-0.86392		-3.78666	-3.86756	-3.78664	5.44164			8.91508		-18.2612	6951	-18.8645	-11.8887			8.40979	125	514	93
480.188	94.056	95.9033	99.8776			-0.86361		-3.78635	-1.00455	-3.78633	5.41494			8.91869		-18.2539	-4282.41	-18.8609	-13.2035			8.43033	121	548	86
480.67	94.1127	96.0151	99.898			-0.8633		-3.78605	-27.5092	-3.78603	5.43387			8.9223		-18.2466	-7973.5	-18.8572	-10.5416			8.45087	118	548	86
481.152	94.1834	96.0967	99.9239			-0.86298		-3.78574	-128.977	-3.78572	5.51246			8.92591		-18.2393	-8886.2	-18.8536	-6.62933			8.47141	117	650	68
481.635	94.2292	96.1295	99.9956			-0.86267		-3.78544	-361.413	-3.78541	5.48913			8.92952		-18.232	-504.719	-18.8499	-7.26141			8.49196	154	720	87
482.117	94.303	96.1063	100			-0.86236		-3.78513	-279.596	-3.78511	5.29673			8.93313		-18.2247	5390.59	-18.8463	-4.68593			8.5125	140	859	77
482.599	94.4075	96.0352	99.9236			-0.86205		-3.78483	-149.256	-3.7848	5.12131			8.93674		-18.2174	2276.02	-18.8426	1.45813			8.53304	124	858	81
483.081	94.3825	95.9374	99.8337			-0.86173		-3.78452	-199.311	-3.7845	5.12105			8.94035		-18.2101	-6741.64	-18.839	3.61742			8.55358	128	847	80
483.563	94.3852	95.8387	99.7243			-0.86142		-3.78422	-270.009	-3.78419	5.07952			8.94396		-18.2028	-5219.06	-18.8354	0.77365			8.57412	107	615	100
484.045	94.1446	95.7593	99.5318			-0.86111		-3.78391	-367.102	-3.78389	4.91808			8.94758		-18.1955	-7194.77	-18.8317	-2.52368			8.59466	109	493	86
484.527	93.8698	95.7066	99.4037			-0.8608		-3.7836	-288.179	-3.78358	4.75148			8.95119		-18.1882	-2743.94	-18.8281	-0.89374			8.6152	72	324	89
485.009	93.5782	95.6763	99.203			-0.86048		-3.7833	-192.349	-3.78328	4.93033			8.9548		-18.1809	-3158.11	-18.8244	0.40122			8.63574	103	220	71
485.491	93.066	95.6578	98.9897			-0.86017		-3.78299	-206.082	-3.78297	5.3876			8.95841		-18.1736	-5221.23	-18.8208	-0.17357			8.65628	90	169	76
485.974	92.8505	95.6432	98.7744			-0.85986		-3.78269	-282.759	-3.78266	5.3563			8.96202		-18.1664	-4701.66	-18.8171	-0.429			8.67682	120	145	83
486.456	92.343	95.6314	98.591			-0.85955		-3.78238	-469.118	-3.78236	5.20138			8.96563		-18.1591	-411.406	-18.8135	-0.63529			8.69736	91	108	89
486.938	91.8074	95.6279	98.325			-0.85923		-3.78208	-670.857	-3.78205	5.1565			8.96924		-18.1518	-5262.3	-18.8098	-1.7857			8.71791	108	105	78
487.42	91.2327	95.642	98.017			-0.85892		-3.78177	-686.051	-3.78175	5.22262			8.97285		-18.1445	-6638.11	-18.8062	-2.6296			8.73845	94	140	75
487.902	90.744	95.6814	97.8042			-0.85861		-3.78147	-434.107	-3.78144	5.17634			8.97646		-18.1372	-8050.64	-18.8025	-4.65717			8.75899	112	137	71
488.384	90.3062	95.7498	97.6285			-0.8583		-3.78116	-70.5101	-3.78114	5.12109			8.98007		-18.1299	-4917.8	-18.7989	-6.58387			8.77953	104	125	88
488.866	89.9295	95.8455	97.4829			-0.85798		-3.78085	-30.1552	-3.78083	5.10862			8.98369		-18.1226	-1219.5	-18.7953	-8.65373			8.80007	88	111	79
489.348	89.541	95.9621	97.4488			-0.85767		-3.78055	-195.648	-3.78053	5.25152			8.9873		-18.1153	-3529.48	-18.7916	-11.9912			8.82061	95	117	90
489.831	89.3299	96.0885	97.3883			-0.85736		-3.78024	-291.838	-3.78022	5.39332			8.99091		-18.108	-40.9531	-18.788	-14.2952			8.84115	92	122	76
490.313	89.1693	96.2094	97.3731			-0.85704		-3.77994	-410.217	-3.77991	5.39707			8.99452		-18.1007	3003.42	-18.7843	-13.4119			8.86169	96	111	86
490.795	89.1264	96.3061	97.3588			-0.85673		-3.77963	-485.337	-3.77961	5.38403			8.99813		-18.0934	-5703.67	-18.7807	-11.4747			8.88223	115	116	65
491.277	89.243	96.3603	97.3226			-0.85642		-3.77933	-428.97	-3.7793	5.36196			9.00174		-18.0861	-3831.39	-18.777	-12.9208			8.90277	112	134	88
491.759	89.3465	96.3586	97.1336			-0.85611		-3.77902	-440.269	-3.779	5.2619			9.00535		-18.0788	-6558.41	-18.7734	-16.0595			8.92332	101	124	93
492.241	89.5062	96.2985	97.028			-0.85579		-3.77872	-489.36	-3.77869	5.18434			9.00896		-18.0716	656.891	-18.7697	-15.5061			8.94386	104	118	96
492.723	89.8973	96.1909	96.8065			-0.85548		-3.77841	-441.534	-3.77839	5.37955			9.01257		-18.0643	-3085.12	-18.7661	-11.0799			8.9644	95	101	82
493.205	90.0667	96.058	96.5589			-0.85517		-3.7781	-347.374	-3.77808	5.47146			9.01618		-18.057	4348.36	-18.7624	-7.91494			8.98494	93	132	95
493.688	90.5276	95.9262	96.2623			-0.85486		-3.7778	-368.097	-3.77778	5.26341			9.0198		-18.0497	-1395.73	-18.7588	-7.28685			9.00548	117	108	96
494.17	90.9567	95.8181	95.9798			-0.85454		-3.77749	-358.306	-3.77747	5.05201			9.02341		-18.0424	-1027.84	-18.7551	-5.69584			9.02602	86	117	112
494.652	91.2072	95.7463	95.615			-0.85423		-3.77719	-168.555	-3.77716	4.9225			9.02702		-18.0351	-2708.63	-18.7515	-6.4066			9.04656	97	106	121
495.134	91.3715	95.7105	95.2552			-0.85392		-3.77688	-145.489	-3.77686	4.90953			9.03063		-18.0278	-7682.97	-18.7479	-7.78166			9.0671	117	138	119
495.616	91.6221	95.6998	94.9567			-0.85361		-3.77658	-224.585	-3.77655	4.86277			9.03424		-18.0205	-209.203	-18.7442	-2.50077			9.08764	72	134	167
496.098	91.9442	95.6978	94.6788			-0.85329		-3.77627	-272.587	-3.77625	4.8257			9.03785		-18.0132	9226.36	-18.7406	3.88423			9.10818	100	121	193
496.58	92.2449	95.6896	94.4398			-0.85298		-3.77596	-157.954	-3.77594	4.81113			9.04146		-18.0059	4740.89	-18.7369	7.54952			9.12872	126	165	193
497.062	92.373	95.6675	94.3483			-0.85267		-3.77566	-143.116	-3.77564	4.96629			9.04507		-17.9986	2751.28	-18.7333	7.42703			9.14927	102	151	237
497.544	92.6093	95.6334	94.1698			-0.85236		-3.77535	-139.782	-3.77533	5.01403			9.04868		-17.9913	2456.98	-18.7296	7.29784			9.16981	109	148	303
498.027	92.7513	95.5969	94.0709			-0.85204		-3.77505	-49.4731	-3.77502	5.00513			9.05229		-17.984	569.453	-18.726	9.99195			9.19035	86	199	397
498.509	92.8134	95.5701	93.9792			-0.85173		-3.77474	-60.7761	-3.77472	4.84395			9.05591		-17.9768	3307.86	-18.7223	8.61718			9.21089	90	186	494
498.991	93.0213	95.562	93.9473			-0.85142		-3.77444	-29.5311	-3.77441	4.81958			9.05952		-17.9695	65.7969	-18.7187	8.66673			9.23143	110	196	654
499.473	93.0544	95.5746	93.9183			-0.85111		-3.77413	-119.417	-3.77411	4.96495			9.06313		-17.9622	-921.25	-18.715	9.99642			9.25197	126	195	766
499.955	92.959	95.6024	93.7604			-0.85079		-3.77383	-349.59	-3.7738	4.98932			9.06674		-17.9549	-5170.94	-18.7114	11.726			9.27251	104	197	994
500.437	92.9595	95.6348	93.7001			-0.85048		-3.77352	-338.752	-3.7735	5.10263			9.07035		-17.9476	4697.22	-18.7078	14.3105			9.29305	129	164	1294
500.919	93.048	95.6595	93.5704			-0.85017		-3.77321	-417.686	-3.77319	5.23181			9.07396		-17.9403	-5613.05	-18.7041	13.2195			9.31359	146	126	1641
501.401	93.1773	95.6656	93.3422			-0.84986		-3.77291	-494.678	-3.77289	5.11551			9.07757		-17.933	2549.06	-18.7005	9.00207			9.33413	128	141	2211
501.884	93.1581	95.6473	93.0987			-0.84954		-3.7726	-375.095	-3.77258	4.9939			9.08118		-17.9257	4967.84	-18.6968	3.65945			9.35467	116	119	2985
502.366	93.1525	95.6039	92.7674			-0.84923		-3.7723	-172.795	-3.77227	4.96988			9.08479		-17.9184	2550.77	-18.6932	-1.12831			9.37522	136	119	4010
502.848	93.1305	95.5385	92.4694			-0.84892		-3.77199	-71.3436	-3.77197	4.8389			9.0884		-17.9111	-2385.61	-18.6895	-2.9464			9.39576	116	121	5521
503.33	93.0942	95.4544	92.1644			-0.84861		-3.77169	14.5352	-3.77166	4.74802			9.09202		-17.9038	4362.3	-18.6859	-3.96795			9.4163	101	105	7591
503.812	93.0343	95.3531	91.8027			-0.84829		-3.77138	6.10704	-3.77136	4.84293			9.09563		-17.8965	317.797	-18.6822	-2.91849			9.43684	99	109	10021
504.294	92.9549	95.2346	91.5271			-0.84798		-3.77108	-37.5981	-3.77105	5.07278			9.09924		-17.8892	-2719.86	-18.6786	-0.73305			9.45738	94	133	13349
504.776	92.8809	95.0989	91.2664			-0.84767		-3.77077	-180.833	-3.77075	5.28913			9.10285		-17.882	2784.89	-18.6749	0.37855			9.47792	112	127	16858
505.258	92.7246	94.9481	91.0604			-0.84736		-3.77046	-430.744	-3.77044	5.30904			9.10646		-17.8747	10341.5	-18.6713	0.58465			9.49846	88	99	18717
505.74	92.6501	94.7875	90.7252			-0.84704		-3.77016	-503.471	-3.77014	5.28006			9.11007		-17.8674	6379.58	-18.6677	-2.75497			9.519	121	123	18145
506.223	92.5725	94.6257	90.3585			-0.84673		-3.76985	-476.434	-3.76983	5.27459			9.11368		-17.8601	-3686.59	-18.664	-5.72748			9.53954	98	120	14585
506.705	92.398	94.4719	90.1007			-0.84642		-3.76955	-475.372	-3.76952	5.2439			9.11729		-17.8528	-10329.7	-18.6604	-5.98188			9.56008	111	114	10701
507.187	92.2313	94.3332	89.8778			-0.84611		-3.76924	-492.357	-3.76922	5.17083			9.1209		-17.8455	-5912.25	-18.6567	-7.50327			9.58062	116	112	7433
507.669	92.0158	94.2117	89.6612			-0.84579		-3.76894	-377.349	-3.76891	5.28494			9.12451		-17.8382	-12251.5	-18.6531	-11.1179			9.60117	123	108	4765
508.151	91.7493	94.103	89.4721			-0.84548		-3.76863	-406.553	-3.76861	5.43687			9.12813		-17.8309	-8968.86	-18.6494	-16.1822			9.62171	125	132	2648
508.633	91.3666	93.9956	89.3354			-0.84517		-3.76833	-512.182	-3.7683	5.26146			9.13174		-17.8236	-13589.5	-18.6458	-16.018			9.64225	156	101	1534
509.115	90.8467	93.8711	89.1768			-0.84486		-3.76802	-383.278	-3.768	5.11831			9.13535		-17.8163	-7422.42	-18.6421	-12.9402			9.66279	175	125	920
509.597	90.3083	93.7044	89.1231			-0.84454		-3.76771	-139.166	-3.76769	5.1224			9.13896		-17.809	-2782.47	-18.6385	-5.56122			9.68333	194	97	548
510.079	89.7498	93.466	89.0877			-0.84423		-3.76741	10.4693	-3.76739	5.08544			9.14257		-17.8017	-8396.14	-18.6348	-0.28035			9.70387	218	131	431
510.562	89.3256	93.1283	89.1089			-0.84392		-3.7671	55.0853	-3.76708	5.04199			9.14618		-17.7944	332.922	-18.6312	-0.17347			9.72441	264	103	362
511.044	88.7671	92.6743	89.2023			-0.84361		-3.7668	25.23	-3.76677	5.20329			9.14979		-17.7872	4790.39	-18.6275	-0.39301			9.74495	252	126	321
511.526	88.3076	92.1086	89.1957			-0.84329		-3.76649	-210.482	-3.76647	5.39775			9.1534		-17.7799	1508.44	-18.6239	-3.81824			9.76549	356	110	268
512.008	87.9468	91.4631	89.1795			-0.84298		-3.76619	-310.716	-3.76616	5.45764			9.15701		-17.7726	1910.42	-18.6203	-9.93066			9.78603	439	131	232
512.49	87.7288	90.7965	89.1262			-0.84267		-3.76588	-248.583	-3.76586	5.37753			9.16062		-17.7653	5841.2	-18.6166	-12.0447			9.80657	562	124	164
512.972	87.6741	90.1861	89.0464			-0.84236		-3.76558	-237.319	-3.76555	5.34127			9.16424		-17.758	5180.66	-18.613	-7.95828			9.82712	684	107	157
513.454	87.7769	89.7143	88.9902			-0.84204		-3.76527	-343.3	-3.76525	5.3334			9.16785		-17.7507	4484.33	-18.6093	-5.54259			9.84766	937	136	147
513.936	88.044	89.4526	88.9458			-0.84173		-3.76496	-374.622	-3.76494	5.45902			9.17146		-17.7434	9326.83	-18.6057	-8.71795			9.8682	1074	114	136
514.418	88.4498	89.4472	88.9306			-0.84142		-3.76466	-391.794	-3.76464	5.54441			9.17507		-17.7361	10965	-18.602	-9.02555			9.88874	1298	106	120
514.901	88.9488	89.7081	88.9561			-0.84111		-3.76435	-610.133	-3.76433	5.51952			9.17868		-17.7288	11888.4	-18.5984	-6.44895			9.90928	1388	120	130
515.383	89.4925	90.2063	89.022			-0.84079		-3.76405	-783.354	-3.76402	5.47242			9.18229		-17.7215	2598.58	-18.5947	-8.31006			9.92982	1358	126	126
515.865	90.0316	90.8787	89.1184			-0.84048		-3.76374	-896.714	-3.76372	5.42316			9.1859		-17.7142	-4287.41	-18.5911	-6.31966			9.95036	1108	103	103
516.347	90.4545	91.6388	89.1838			-0.84017		-3.76344	-886.588	-3.76341	5.34286			9.18951		-17.7069	691.797	-18.5874	-2.289			9.9709	813	114	92
516.829	90.9405	92.3926	89.3166			-0.83986		-3.76313	-791.601	-3.76311	5.40033			9.19312		-17.6997	399.937	-18.5838	0.12435			9.99144	410	123	81
517.311	91.25	93.0564	89.4176			-0.83954		-3.76283	-616.948	-3.7628	5.20142			9.19673		-17.6924	-3644.98	-18.5802	0.63647			10.012	236	125	102
517.793	91.423	93.5723	89.5307			-0.83923		-3.76252	-536.404	-3.7625	5.01384			9.20035		-17.6851	-859.547	-18.5765	-1.74068			10.0325	167	140	80
518.275	91.3651	93.9168	89.6316			-0.83892		-3.76221	-610.588	-3.76219	4.89435			9.20396		-17.6778	-5128	-18.5729	0.51592			10.0531	149	134	103
518.758	91.4022	94.0983	89.7688			-0.83861		-3.76191	-550.679	-3.76189	4.84747			9.20757		-17.6705	-9765.75	-18.5692	3.08233			10.0736	128	129	60
519.24	91.3959	94.1463	89.8589			-0.83829		-3.7616	-498.568	-3.76158	4.93787			9.21118		-17.6632	-10133.6	-18.5656	1.5812			10.0941	105	152	88
519.722	91.3527	94.0987	89.9466			-0.83798		-3.7613	-433.663	-3.76127	5.062			9.21479		-17.6559	-5328.73	-18.5619	1.94117			10.1147	130	151	88
520.204	91.274	93.9926	90.0279			-0.83767		-3.76099	-312.084	-3.76097	5.07495			9.2184		-17.6486	-3929.61	-18.5583	0.3337			10.1352	98	139	95
520.686	91.1535	93.8597	90.0964			-0.83736		-3.76069	-203.418	-3.76066	4.99089			9.22201		-17.6413	-3904.84	-18.5546	0.3542			10.1558	118	137	73
521.168	90.9828	93.7241	90.1452			-0.83704		-3.76038	-214.595	-3.76036	5.02443			9.22562		-17.634	2893.7	-18.551	2.32153			10.1763	100	146	91
521.65	90.7561	93.6011	90.1683			-0.83673		-3.76007	-222.776	-3.76005	4.96233			9.22923		-17.6267	809.266	-18.5473	4.38301			10.1969	120	131	66
522.132	90.4725	93.4955	90.1647			-0.83642		-3.75977	-132.411	-3.75975	4.99135			9.23284		-17.6194	-5202.77	-18.5437	3.22348			10.2174	101	149	76
522.615	90.1416	93.4014	90.1299			-0.83611		-3.75946	-45.4073	-3.75944	5.10978			9.23646		-17.6121	4399.08	-18.54	2.06903			10.2379	98	148	83
523.097	89.7031	93.3017	90.0353			-0.83579		-3.75916	-86.0447	-3.75913	4.84109			9.24007		-17.6049	-3535.11	-18.5364	-1.41094			10.2585	106	126	93
523.579	89.2861	93.1702	90.0094			-0.83548		-3.75885	-177.108	-3.75883	4.62145			9.24368		-17.5976	-3352.25	-18.5328	-6.08333			10.279	102	126	75
524.061	88.8557	92.9728	89.9712			-0.83517		-3.75855	-172.76	-3.75852	4.5532			9.24729		-17.5903	-6217.61	-18.5291	-3.13921			10.2996	106	140	73
524.543	88.5046	92.6722	89.9528			-0.83486		-3.75824	-190.793	-3.75822	4.65584			9.2509		-17.583	3544.92	-18.5255	3.54431			10.3201	109	98	84
525.025	88.0472	92.2351	89.9651			-0.83454		-3.75794	-90.5185	-3.75791	4.8811			9.25451		-17.5757	2047	-18.5218	6.34211			10.3406	115	114	81
525.507	87.5722	91.6435	89.9837			-0.83423		-3.75763	92.8494	-3.75761	5.14909			9.25812		-17.5684	6401.5	-18.5182	4.62385			10.3612	113	132	58
525.989	87.0327	90.9063	90.0228			-0.83392		-3.75732	23.3506	-3.7573	5.33245			9.26173		-17.5611	-5494.06	-18.5145	3.20366			10.3817	131	129	85
526.471	86.4436	90.0617	90.04			-0.83361		-3.75702	-123.776	-3.757	5.38874			9.26534		-17.5538	-10596.7	-18.5109	0.26739			10.4023	116	151	70
526.954	85.8896	89.1701	90.0016			-0.83329		-3.75671	-347.36	-3.75669	5.36681			9.26895		-17.5465	-9758.58	-18.5072	-1.47505			10.4228	146	135	81
527.436	85.3437	88.3002	89.9224			-0.83298		-3.75641	-358.897	-3.75638	5.33136			9.27257		-17.5392	-6598.03	-18.5036	-0.07998			10.4433	140	120	74
527.918	84.7916	87.518	89.8569			-0.83267		-3.7561	-317.921	-3.75608	5.19335			9.27618		-17.5319	-14418.2	-18.4999	-1.3278			10.4639	162	135	78
528.4	84.1766	86.8822	89.7262			-0.83236		-3.7558	-283.067	-3.75577	5.25089			9.27979		-17.5246	-13754.4	-18.4963	-2.80753			10.4844	176	130	78
528.882	83.5554	86.4401	89.5894			-0.83204		-3.75549	-253.689	-3.75547	5.34989			9.2834		-17.5173	-3086.02	-18.4927	-4.36306			10.505	182	120	76
529.364	82.9425	86.2218	89.4515			-0.83173		-3.75519	-269.694	-3.75516	5.41304			9.28701		-17.5101	1456.86	-18.489	-8.27969			10.5255	219	126	75
529.846	82.3556	86.2319	89.3082			-0.83142		-3.75488	-346.892	-3.75486	5.3415			9.29062		-17.5028	-550.062	-18.4854	-9.10692			10.546	238	172	75
530.328	81.8146	86.4428	89.1482			-0.83111		-3.75457	-275.538	-3.75455	5.2068			9.29423		-17.4955	1180.83	-18.4817	-9.65833			10.5666	322	139	93
530.811	81.34	86.7977	88.959			-0.83079		-3.75427	-299.948	-3.75425	5.17147			9.29784		-17.4882	1129.72	-18.4781	-8.22518			10.5871	394	151	95
531.293	80.952	87.2227	88.7336			-0.83048		-3.75396	-362.666	-3.75394	5.21915			9.30145		-17.4809	-1825.11	-18.4744	-5.71918			10.6077	536	175	96
531.775	80.6698	87.6468	88.474			-0.83017		-3.75366	-387.631	-3.75363	5.26161			9.30506		-17.4736	-2186.06	-18.4708	-2.14336			10.6282	687	157	112
532.257	80.5109	88.0191	88.1902			-0.82986		-3.75335	-463.391	-3.75333	5.4018			9.30868		-17.4663	11192.9	-18.4671	-1.89413			10.6488	931	164	128
532.739	80.4898	88.3191	87.8943			-0.82954		-3.75305	-467.024	-3.75302	5.50817			9.31229		-17.459	15781.4	-18.4635	-6.48602			10.6693	1230	198	120
533.221	80.6163	88.5566	87.5943			-0.82923		-3.75274	-428.019	-3.75272	5.44333			9.3159		-17.4517	6901.05	-18.4598	-12.3838			10.6898	1580	198	131
533.703	80.8931	88.7634	87.2902			-0.82892		-3.75244	-329.205	-3.75241	5.41699			9.31951		-17.4444	7574.31	-18.4562	-16.8547			10.7104	1971	211	168
534.185	81.3156	88.9803	86.9735			-0.8286		-3.75213	-260.118	-3.75211	5.30786			9.32312		-17.4371	4427.22	-18.4526	-16.1204			10.7309	2447	222	172
534.668	81.8732	89.2443	86.6341			-0.82829		-3.75182	-287.951	-3.7518	5.10738			9.32673		-17.4298	-760.906	-18.4489	-12.7089			10.7515	2801	218	201
535.149	82.5502	89.5795	86.2686			-0.82798		-3.75152	-349.492	-3.7515	5.03797			9.33034		-17.4225	-6036.84	-18.4453	-8.40086			10.772	3101	205	233
535.632	83.3267	89.9939	85.8859			-0.82767		-3.75121	-376.811	-3.75119	4.94638			9.33395		-17.4153	1427.25	-18.4416	-9.93839			10.7925	2572	268	296
536.114	84.1784	90.4804	85.5063			-0.82735		-3.75091	-419.731	-3.75088	4.98638			9.33756		-17.408	85.625	-18.438	-11.2088			10.8131	1572	240	354
536.596	85.0758	91.0208	85.1548			-0.82704		-3.7506	-371.829	-3.75058	5.08452			9.34117		-17.4007	3573.39	-18.4343	-11.9951			10.8336	802	269	471
537.078	85.984	91.5913	84.8496			-0.82673		-3.7503	-289.02	-3.75027	5.15686			9.34479		-17.3934	7726.08	-18.4307	-8.42895			10.8542	378	328	644
537.56	86.8679	92.1673	84.5927			-0.82642		-3.74999	-193.692	-3.74997	5.19532			9.3484		-17.3861	-6021.14	-18.427	-4.62965			10.8747	253	339	876
538.042	87.699	92.7276	84.3657			-0.8261		-3.74969	-251.83	-3.74966	5.39419			9.35201		-17.3788	-4681.16	-18.4234	-6.59859			10.8952	183	396	1161
538.524	88.4621	93.2558	84.1355			-0.82579		-3.74938	-283.804	-3.74936	5.38281			9.35562		-17.3715	-2090.42	-18.4197	-5.97374			10.9158	167	399	1523
539.006	89.0822	93.7408	83.8116			-0.82548		-3.74907	-211.199	-3.74905	5.27335			9.35923		-17.3642	-1407.55	-18.4161	-0.31924			10.9363	182	437	1856
539.489	89.7149	94.1746	83.4988			-0.82517		-3.74877	-256.779	-3.74875	5.21207			9.36284		-17.3569	4308.39	-18.4124	3.94098			10.9569	158	511	2412
539.971	90.3041	94.5508	83.0877			-0.82485		-3.74846	-417.829	-3.74844	5.14961			9.36645		-17.3496	-3423.59	-18.4088	2.785			10.9774	168	748	2346
540.453	90.8548	94.8637	82.6005			-0.82454		-3.74816	-392.883	-3.74813	5.11256			9.37006		-17.3423	1072.05	-18.4052	-0.59084			10.9979	192	1014	1824
540.935	91.3629	95.1088	82.0492			-0.82423		-3.74785	-240.647	-3.74783	5.19198			9.37367		-17.335	8834.39	-18.4015	-2.141			11.0185	146	1156	1307
541.417	91.8576	95.2857	81.4564			-0.82392		-3.74755	-148.305	-3.74752	5.2952			9.37728		-17.3277	7276.58	-18.3979	-2.76316			11.039	136	1083	890
541.899	92.3063	95.3992	80.8771			-0.8236		-3.74724	-188.734	-3.74722	5.27811			9.3809		-17.3205	7629.63	-18.3942	-3.75987			11.0596	121	775	654
542.381	92.6226	95.4604	80.2268			-0.82329		-3.74694	-296.218	-3.74691	5.22854			9.38451		-17.3132	11840.8	-18.3906	-4.48491			11.0801	133	532	419
542.863	92.8552	95.4844	79.5522			-0.82298		-3.74663	-412.681	-3.74661	5.07779			9.38812		-17.3059	12792.3	-18.3869	-4.41053			11.1007	130	432	243
543.346	93.0115	95.4878	78.86			-0.82267		-3.74632	-328.7	-3.7463	5.09064			9.39173		-17.2986	8272.25	-18.3833	-2.69436			11.1212	139	372	145
543.828	93.2153	95.485	78.1617			-0.82235		-3.74602	-304.958	-3.746	5.09326			9.39534		-17.2913	3717.73	-18.3796	-0.73009			11.1417	116	427	121
544.31	93.2756	95.4861	77.4847			-0.82204		-3.74571	-500.246	-3.74569	5.22306			9.39895		-17.284	8194.86	-18.376	1.14181			11.1623	138	556	96
544.792	93.2934	95.4956	76.8495			-0.82173		-3.74541	-457.77	-3.74538	5.35896			9.40256		-17.2767	-585.172	-18.3723	3.39231			11.1828	129	601	85
545.274	93.2196	95.5128	76.273			-0.82142		-3.7451	-258.262	-3.74508	5.25187			9.40617		-17.2694	-4946.11	-18.3687	4.20044			11.2034	143	748	108
545.756	93.2006	95.5337	75.7532			-0.8211		-3.7448	-125.965	-3.74477	5.18218			9.40978		-17.2621	567.016	-18.3651	2.40107			11.2239	172	970	78
546.238	93.027	95.554	75.2428			-0.82079		-3.74449	-159.247	-3.74447	5.17625			9.41339		-17.2548	-7116.75	-18.3614	-4.584			11.2444	178	1188	99
546.72	92.846	95.5708	74.8072			-0.82048		-3.74418	-266.559	-3.74416	5.26417			9.41701		-17.2475	-8406.72	-18.3578	-10.689			11.265	190	1370	79
547.202	92.623	95.5827	74.4088			-0.82017		-3.74388	-413.608	-3.74386	5.46095			9.42062		-17.2402	-1929.61	-18.3541	-11.1494			11.2855	188	1592	90
547.685	92.3854	95.5887	74.0638			-0.81985		-3.74357	-570.367	-3.74355	5.40103			9.42423		-17.2329	-3662.59	-18.3505	-11.3419			11.3061	203	1792	94
548.167	92.1611	95.586	73.7965			-0.81954		-3.74327	-661.658	-3.74325	5.02116			9.42784		-17.2257	-7505.2	-18.3468	-8.76502			11.3266	235	2210	84
548.649	91.9452	95.5695	73.6164			-0.81923		-3.74296	-668.649	-3.74294	4.77724			9.43145		-17.2184	11203.8	-18.3432	-7.29527			11.3471	292	2877	70
549.131	91.794	95.5332	73.5601			-0.81892		-3.74266	-646.347	-3.74263	4.8004			9.43506		-17.2111	14392	-18.3395	-4.1759			11.3677	304	3489	75
549.613	91.7173	95.4725	73.6416			-0.8186		-3.74235	-429.784	-3.74233	4.82066			9.43867		-17.2038	3480.36	-18.3359	0.31234			11.3882	309	4475	86
550.095	91.7144	95.3878	73.8487			-0.81829		-3.74205	-371.49	-3.74202	4.81379			9.44228		-17.1965	-7513.08	-18.3322	2.42924			11.4088	412	5506	81
550.577	91.7675	95.286	74.1604			-0.81798		-3.74174	-407.981	-3.74172	4.81974			9.44589		-17.1892	-8649.62	-18.3286	3.68079			11.4293	525	6766	77
551.059	91.8507	95.1782	74.5608			-0.81767		-3.74143	-260.171	-3.74141	4.93925			9.4495		-17.1819	-8101.16	-18.3249	5.32038			11.4498	627	7908	71
551.542	91.9457	95.0769	75.0475			-0.81735		-3.74113	-139.463	-3.74111	5.10382			9.45312		-17.1746	459.547	-18.3213	6.07466			11.4704	868	9052	72
552.024	91.9753	94.9906	75.633			-0.81704		-3.74082	-53.9123	-3.7408	5.24633			9.45673		-17.1673	3427.14	-18.3177	1.71785			11.4909	1199	9968	67
552.506	91.9133	94.9213	76.3328			-0.81673		-3.74052	2.74561	-3.74049	5.32947			9.46034		-17.16	2509.12	-18.314	-0.50136			11.5115	1557	11193	63
552.988	91.9292	94.8639	77.15			-0.81642		-3.74021	-24.5119	-3.74019	5.19422			9.46395		-17.1527	-1716.87	-18.3104	0.07191			11.532	1993	13530	85
553.47	91.8751	94.8086	78.0381			-0.8161		-3.73991	-155.781	-3.73988	5.16337			9.46756		-17.1454	3788.56	-18.3067	0.62077			11.5526	2568	14824	78
553.952	91.8343	94.7457	79.0246			-0.81579		-3.7396	-290.644	-3.73958	5.09208			9.47117		-17.1381	4829.67	-18.3031	1.76694			11.5731	3223	14489	81
554.434	91.7894	94.67	80.0464			-0.81548		-3.7393	-460.096	-3.73927	4.89622			9.47478		-17.1309	-3015.8	-18.2994	-1.03551			11.5936	3756	15209	68
554.916	91.7304	94.5826	81.0458			-0.81517		-3.73899	-441.168	-3.73897	4.85335			9.47839		-17.1236	-1654.58	-18.2958	-5.9854			11.6142	4190	16136	69
555.398	91.6657	94.4905	81.9915			-0.81485		-3.73868	-373.992	-3.73866	4.81257			9.482		-17.1163	11571.8	-18.2921	-8.64194			11.6347	4507	17855	66
555.881	91.5891	94.4026	82.8572			-0.81454		-3.73838	-397.638	-3.73836	4.81854			9.48561		-17.109	7011.69	-18.2885	-8.05797			11.6553	4212	21125	69
556.363	91.4543	94.3252	83.597			-0.81423		-3.73807	-387.491	-3.73805	5.03914			9.48923		-17.1017	-1026.14	-18.2848	-8.54576			11.6758	3253	24307	71
556.845	91.296	94.2596	84.2426			-0.81392		-3.73777	-360.404	-3.73774	5.1186			9.49284		-17.0944	-6534.87	-18.2812	-10.0979			11.6963	2074	27102	76
557.327	91.1197	94.2016	84.8026			-0.8136		-3.73746	-303.409	-3.73744	5.04189			9.49645		-17.0871	-3619.77	-18.2776	-10.2022			11.7169	1086	29278	69
557.809	90.9326	94.1456	85.2852			-0.81329		-3.73716	-234.776	-3.73713	5.02237			9.50006		-17.0798	-7767.39	-18.2739	-4.55864			11.7374	619	29305	72
558.291	90.7407	94.0887	85.6944			-0.81298		-3.73685	-116.371	-3.73683	4.93114			9.50367		-17.0725	-9305.37	-18.2703	-0.56849			11.758	465	27791	66
558.773	90.466	94.0334	85.9711			-0.81267		-3.73655	-240.576	-3.73652	4.83255			9.50728		-17.0652	-9085.62	-18.2666	1.62738			11.7785	493	29062	80
559.255	90.384	93.9881	86.2575			-0.81235		-3.73624	-478.236	-3.73622	4.96488			9.51089		-17.0579	-2992.98	-18.263	4.03754			11.799	536	32662	70
559.737	90.1809	93.9634	86.4554			-0.81204		-3.73593	-536.566	-3.73591	5.0852			9.5145		-17.0506	-11797.5	-18.2593	2.99524			11.8196	645	31904	74
560.22	89.9517	93.9676	86.5806			-0.81173		-3.73563	-426.252	-3.73561	4.96979			9.51811		-17.0433	-15472.8	-18.2557	3.57895			11.8401	807	18430	63
560.702	89.6902	94.0025	86.634			-0.81142		-3.73532	-304.121	-3.7353	4.87934			9.52172		-17.0361	-3502.27	-18.252	4.22725			11.8607	961	8520	55
561.184	89.3581	94.0615	86.6156			-0.8111		-3.73502	-291.252	-3.73499	4.92781			9.52534		-17.0288	-1115.81	-18.2484	-0.93117			11.8812	1232	2465	67
561.666	88.9927	94.1316	86.5312			-0.81079		-3.73471	-303.473	-3.73469	4.94072			9.52895		-17.0215	-5070	-18.2447	-4.37706			11.9017	1530	1232	67
562.148	88.6898	94.1974	86.429			-0.81048		-3.73441	-236.281	-3.73438	4.85358			9.53256		-17.0142	-5024.61	-18.2411	-1.25058			11.9223	1903	998	60
562.63	88.329	94.2448	86.2455			-0.81017		-3.7341	-0.67801	-3.73408	4.81989			9.53617		-17.0069	10497.7	-18.2375	-1.26155			11.9428	2045	867	61
563.112	87.9622	94.2648	86.0417			-0.80985		-3.7338	-60.47	-3.73377	4.95538			9.53978		-16.9996	11821.9	-18.2338	-2.55305			11.9634	1924	724	72
563.595	87.5951	94.2534	85.8391			-0.80954		-3.73349	-318.903	-3.73347	5.10771			9.54339		-16.9923	2490.5	-18.2302	-3.5813			11.9839	1294	630	80
564.077	87.2271	94.2109	85.6521			-0.80923		-3.73318	-276.106	-3.73316	5.19723			9.547		-16.985	3005.56	-18.2265	-2.96209			12.0045	737	565	77
564.559	86.8501	94.1404	85.4824			-0.80892		-3.73288	-248.796	-3.73286	5.37349			9.55061		-16.9777	914.313	-18.2229	-0.52073			12.025	348	450	58
565.041	86.4493	94.0464	85.3171			-0.8086		-3.73257	-304.674	-3.73255	5.53164			9.55422		-16.9704	3131.22	-18.2192	2.1044			12.0455	219	401	76
565.523	86.006	93.9349	85.1337			-0.80829		-3.73227	-206.855	-3.73224	5.60613			9.55783		-16.9631	62.5156	-18.2156	-0.32292			12.0661	156	388	72
566.005	85.5007	93.8136	84.9086			-0.80798		-3.73196	-180.01	-3.73194	5.47029			9.56145		-16.9558	866.688	-18.2119	-3.94475			12.0866	171	365	74
566.487	84.9162	93.6923	84.6274			-0.80767		-3.73166	-312.308	-3.73163	5.24484			9.56506		-16.9486	12601.5	-18.2083	-10.3645			12.1072	163	359	65
566.969	84.2403	93.5819	84.2921			-0.80735		-3.73135	-417.496	-3.73133	5.11592			9.56867		-16.9413	9417.16	-18.2046	-16.5719			12.1277	145	331	66
567.451	83.4667	93.4908	83.922			-0.80704		-3.73105	-428.672	-3.73102	4.92888			9.57228		-16.934	13926	-18.201	-13.3942			12.1482	154	380	78
567.933	82.5954	93.4217	83.5482			-0.80673		-3.73074	-449.938	-3.73072	4.8046			9.57589		-16.9267	5641.81	-18.1973	-6.95685			12.1688	127	348	80
568.416	81.7609	93.3691	83.1992			-0.80642		-3.73043	-591.121	-3.73041	4.66323			9.5795		-16.9194	-4000.92	-18.1937	-5.10209			12.1893	146	374	66
568.898	80.7023	93.3199	82.9079			-0.8061		-3.73013	-777.55	-3.73011	4.54041			9.58311		-16.9121	-7348.58	-18.1901	-2.41283			12.2099	156	328	64
569.38	79.5309	93.2578	82.6392			-0.80579		-3.72982	-937.855	-3.7298	4.50774			9.58672		-16.9048	1392.72	-18.1864	1.33269			12.2304	161	286	60
569.862	78.3673	93.1691	82.4986			-0.80548		-3.72952	-967.934	-3.72949	4.65273			9.59033		-16.8975	10567.1	-18.1828	-0.236			12.2509	149	254	64
570.344	77.1861	93.047	82.4357			-0.80517		-3.72921	-804.711	-3.72919	4.72202			9.59394		-16.8902	12584.5	-18.1791	0.13821			12.2715	159	205	93
570.826	75.9939	92.893	82.4184			-0.80485		-3.72891	-612.801	-3.72888	4.70604			9.59756		-16.8829	8142.09	-18.1755	1.68752			12.292	160	182	79
571.308	74.8704	92.7142	82.4782			-0.80454		-3.7286	-507.153	-3.72858	4.91745			9.60117		-16.8756	10958.4	-18.1718	0.7632			12.3126	183	154	79
571.79	73.8733	92.5183	82.6201			-0.80423		-3.72829	-466.998	-3.72827	5.05525			9.60478		-16.8683	6006.34	-18.1682	1.78365			12.3331	202	170	63
572.273	73.0541	92.3084	82.8428			-0.80392		-3.72799	-547.299	-3.72797	5.09678			9.60839		-16.861	7080.09	-18.1645	2.24706			12.3536	216	156	67
572.755	72.408	92.0786	83.0915			-0.8036		-3.72768	-692.517	-3.72766	5.14754			9.612		-16.8538	-246.656	-18.1609	0.54429			12.3742	270	144	80
573.237	72.0436	91.8139	83.4416			-0.80329		-3.72738	-637.559	-3.72736	5.02827			9.61561		-16.8465	864.641	-18.1572	1.27184			12.3947	284	154	67
573.719	71.9335	91.4917	83.8347			-0.80298		-3.72707	-386.815	-3.72705	4.89627			9.61922		-16.8392	5439.25	-18.1536	-2.05507			12.4153	367	149	61
574.201	72.0814	91.0864	84.2572			-0.80267		-3.72677	-160.961	-3.72674	4.98439			9.62283		-16.8319	9096.39	-18.15	-3.76861			12.4358	474	120	76
574.683	72.4811	90.5744	84.6999			-0.80235		-3.72646	-53.2785	-3.72644	5.26614			9.62644		-16.8246	-4733.75	-18.1463	-1.53298			12.4564	617	116	77
575.165	73.1089	89.9419	85.1551			-0.80204		-3.72616	-160.488	-3.72613	5.45997			9.63005		-16.8173	-3993.17	-18.1427	-0.78628			12.4769	868	135	75
575.647	73.9167	89.1916	85.6119			-0.80173		-3.72585	-359.725	-3.72583	5.41695			9.63367		-16.81	4279.47	-18.139	3.70104			12.4974	1106	112	70
576.13	74.8334	88.3467	86.0528			-0.80142		-3.72554	-343.34	-3.72552	5.21798			9.63728		-16.8027	-7984.34	-18.1354	6.18902			12.518	1524	127	81
576.612	75.7799	87.4493	86.4546			-0.8011		-3.72524	-191.811	-3.72522	5.04599			9.64089		-16.7954	-21198.8	-18.1317	5.3344			12.5385	2036	124	81
577.094	76.6908	86.5536	86.7935			-0.80079		-3.72493	-68.8426	-3.72491	5.00506			9.6445		-16.7881	-12997.9	-18.1281	6.20043			12.5591	2527	110	82
577.576	77.5294	85.7211	87.051			-0.80048		-3.72463	36.8336	-3.72461	5.03442			9.64811		-16.7808	-114.578	-18.1244	4.71719			12.5796	3234	103	66
578.058	78.2896	85.0179	87.2176			-0.80017		-3.72432	95.1469	-3.7243	5.02136			9.65172		-16.7735	6670.02	-18.1208	5.05091			12.6001	3996	129	57
578.54	78.9851	84.5146	87.2927			-0.79985		-3.72402	-12.0805	-3.72399	5.0608			9.65533		-16.7662	4929	-18.1171	5.24909			12.6207	4785	121	69
579.022	79.6352	84.2816	87.2835			-0.79954		-3.72371	-191.582	-3.72369	5.02816			9.65894		-16.759	-6681.81	-18.1135	7.37087			12.6412	5209	116	84
579.504	80.252	84.3752	87.2025			-0.79923		-3.72341	-315.666	-3.72338	5.02055			9.66255		-16.7517	-9223.92	-18.1099	7.01109			12.6618	5059	127	70
579.986	80.8344	84.8169	87.0666			-0.79891		-3.7231	-355.002	-3.72308	5.00887			9.66617		-16.7444	-3459.75	-18.1062	2.40268			12.6823	4344	125	79
580.468	81.3704	85.5749	86.8944			-0.7986		-3.72279	-246.56	-3.72277	5.03468			9.66978		-16.7371	-4224.59	-18.1026	-2.78629			12.7028	2812	133	79
580.951	81.8455	86.5642	86.7044			-0.79829		-3.72249	-278.863	-3.72247	5.12224			9.67339		-16.7298	-9343.8	-18.0989	-10.5773			12.7234	1608	100	89
581.433	82.2529	87.669	86.5129			-0.79798		-3.72218	-320.022	-3.72216	5.03421			9.677		-16.7225	-9601.59	-18.0953	-14.852			12.7439	734	136	80
581.915	82.5982	88.7752	86.3324			-0.79766		-3.72188	-312.647	-3.72185	5.04624			9.68061		-16.7152	-1096.72	-18.0916	-12.7746			12.7645	391	105	55
582.397	82.8967	89.7972	86.1709			-0.79735		-3.72157	-251.948	-3.72155	5.12223			9.68422		-16.7079	-4799.06	-18.088	-8.41134			12.785	274	115	66
582.879	83.1661	90.6854	86.0315			-0.79704		-3.72127	-265.007	-3.72124	5.11335			9.68783		-16.7006	-13218.1	-18.0843	-3.74814			12.8055	221	123	77
583.361	83.4182	91.4206	85.9124			-0.79673		-3.72096	-340.319	-3.72094	4.9546			9.69144		-16.6933	-9899.12	-18.0807	-1.21563			12.8261	233	120	80
583.843	83.655	92.0017	85.8075			-0.79641		-3.72066	-179.942	-3.72063	4.96285			9.69505		-16.686	-8284.44	-18.077	-1.65102			12.8466	233	117	71
584.325	83.8686	92.4355	85.7076			-0.7961		-3.72035	10.1658	-3.72033	4.99958			9.69866		-16.6787	-3876.78	-18.0734	-1.76534			12.8672	186	133	89
584.808	84.0468	92.7325	85.6037			-0.79579		-3.72004	-154.098	-3.72002	4.9214			9.70228		-16.6714	-1280.2	-18.0697	0.07737			12.8877	194	132	104
585.29	84.1795	92.9067	85.4899			-0.79548		-3.71974	-339.86	-3.71972	4.91633			9.70589		-16.6642	-1269.34	-18.0661	0.53993			12.9083	224	119	102
585.772	84.2639	92.9776	85.3668			-0.79516		-3.71943	-252.536	-3.71941	4.84501			9.7095		-16.6569	-23.5	-18.0625	0.45594			12.9288	199	140	100
586.254	84.3057	92.9718	85.2405			-0.79485		-3.71913	-226.956	-3.7191	4.84462			9.71311		-16.6496	-9117.83	-18.0588	3.93642			12.9493	184	127	94
586.736	84.3165	92.9205	85.1204			-0.79454		-3.71882	-219.538	-3.7188	4.94959			9.71672		-16.6423	-11847	-18.0552	1.66857			12.9699	211	118	123
587.218	84.3105	92.8547	85.0163			-0.79423		-3.71852	-215.397	-3.71849	4.9277			9.72033		-16.635	-2381.77	-18.0515	-0.93246			12.9904	229	148	123
587.7	84.2986	92.7994	84.9295			-0.79391		-3.71821	-209.841	-3.71819	4.75849			9.72394		-16.6277	-4418.58	-18.0479	-2.83918			13.011	233	143	150
588.182	84.2899	92.7703	84.8563			-0.7936		-3.71791	-425.736	-3.71788	4.78925			9.72755		-16.6204	-2132.69	-18.0442	-6.43683			13.0315	292	140	143
588.665	84.2922	92.7719	84.7887			-0.79329		-3.7176	-819.473	-3.71758	4.98777			9.73116		-16.6131	-7849.67	-18.0406	-6.14537			13.052	344	182	148
589.147	84.313	92.8	84.718			-0.79298		-3.71729	-875.935	-3.71727	4.97813			9.73477		-16.6058	-6757.78	-18.0369	-6.89272			13.0726	394	214	187
589.629	84.3597	92.8453	84.6383			-0.79266		-3.71699	-657.399	-3.71697	4.89052			9.73839		-16.5985	-9333.02	-18.0333	-1.47607			13.0931	530	200	204
590.111	84.4367	92.8972	84.5475			-0.79235		-3.71668	-568.81	-3.71666	4.83931			9.742		-16.5912	-2687.55	-18.0296	3.31349			13.1137	644	246	223
590.593	84.5415	92.9465	84.4467			-0.79204		-3.71638	-630.108	-3.71635	4.85424			9.74561		-16.5839	-1230.86	-18.026	1.00787			13.1342	895	310	246
591.075	84.6608	92.9865	84.3377			-0.79173		-3.71607	-616.389	-3.71605	4.96352			9.74922		-16.5766	895.328	-18.0224	2.89067			13.1547	1099	374	301
591.557	84.7722	93.0131	84.2206			-0.79141		-3.71577	-505.277	-3.71574	4.93866			9.75283		-16.5694	7529.5	-18.0187	3.06427			13.1753	1466	365	347
592.039	84.8495	93.0246	84.0928			-0.7911		-3.71546	-396.885	-3.71544	4.80593			9.75644		-16.5621	6941.95	-18.0151	-0.5981			13.1958	1899	444	452
592.521	84.8737	93.0214	83.9509			-0.79079		-3.71516	-347.653	-3.71513	4.886			9.76005		-16.5548	-10520.9	-18.0114	0.77713			13.2164	2479	515	571
593.004	84.8402	93.0058	83.7943			-0.79048		-3.71485	-383.205	-3.71483	5.12233			9.76366		-16.5475	-6976.28	-18.0078	3.89567			13.2369	3193	645	705
593.486	84.7608	92.982	83.6268			-0.79016		-3.71454	-446.683	-3.71452	5.25258			9.76727		-16.5402	884.969	-18.0041	6.81542			13.2574	3680	937	863
593.968	84.6583	92.955	83.4564			-0.78985		-3.71424	-395.227	-3.71422	5.39672			9.77088		-16.5329	1653.56	-18.0005	6.77556			13.278	4316	1010	1096
594.45	84.5574	92.929	83.2918			-0.78954		-3.71393	-390.324	-3.71391	5.4737			9.7745		-16.5256	4316.36	-17.9968	3.63376			13.2985	4264	894	1340
594.932	84.4765	92.906	83.1388			-0.78923		-3.71363	-199.22	-3.7136	5.33169			9.77811		-16.5183	9583.64	-17.9932	3.42623			13.3191	3618	906	1806
595.414	84.4223	92.8843	82.9965			-0.78891		-3.71332	56.6651	-3.7133	5.17646			9.78172		-16.511	1534.84	-17.9895	2.732			13.3396	2364	767	2251
595.896	84.39	92.8587	82.8577			-0.7886		-3.71302	22.0871	-3.71299	5.11669			9.78533		-16.5037	804.016	-17.9859	-3.41029			13.3602	1320	664	3055
596.378	84.3682	92.8221	82.7116			-0.78829		-3.71271	-125.166	-3.71269	5.10913			9.78894		-16.4964	5624.11	-17.9822	-7.74372			13.3807	655	501	4184
596.861	84.3457	92.768	82.5492			-0.78798		-3.7124	-311.85	-3.71238	5.06873			9.79255		-16.4891	-1972.05	-17.9786	-11.0009			13.4012	314	397	5352
597.343	84.3189	92.6926	82.3675			-0.78766		-3.7121	-407.377	-3.71208	4.99254			9.79616		-16.4818	-6136.7	-17.975	-16.673			13.4218	245	272	6843
597.825	84.2954	92.5956	82.1716			-0.78735		-3.71179	-407.896	-3.71177	4.84527			9.79977		-16.4746	1468.56	-17.9713	-17.1505			13.4423	177	210	7293
598.307	84.2924	92.4799	81.9728			-0.78704		-3.71149	-451.688	-3.71147	4.85904			9.80338		-16.4673	4279.42	-17.9677	-16.4197			13.4629	223	172	6317
598.789	84.3317	92.3492	81.7837			-0.78673		-3.71118	-580.815	-3.71116	5.05625			9.80699		-16.46	7853.14	-17.964	-15.7904			13.4834	192	139	4755
599.271	84.4318	92.2063	81.6134			-0.78641		-3.71088	-669.759	-3.71085	5.10345			9.81061		-16.4527	6411.52	-17.9604	-15.1639			13.5039	169	146	3349
599.753	84.601	92.0519	81.4636			-0.7861		-3.71057	-640.739	-3.71055	4.97982			9.81422		-16.4454	4021.08	-17.9567	-11.6022			13.5245	166	136	2053
600.235	84.8342	91.8845	81.3296			-0.78579		-3.71027	-491.262	-3.71024	5.03379			9.81783		-16.4381	2242.87	-17.9531	-7.26738			13.545	135	123	1358
600.717	85.1139	91.7014	81.2039			-0.78548		-3.70996	-394.433	-3.70994	5.16515			9.82144		-16.4308	-6427.17	-17.9494	-8.57211			13.5656	139	132	833
601.2	85.4163	91.4996	81.0814			-0.78516		-3.70965	-257.422	-3.70963	5.19242			9.82505		-16.4235	-1346.08	-17.9458	-10.0179			13.5861	176	143	485
601.682	85.7183	91.2756	80.9625			-0.78485		-3.70935	-304.811	-3.70933	5.25213			9.82866		-16.4162	-9013.14	-17.9421	-8.86595			13.6066	181	172	297
602.164	86.0019	91.0245	80.8532			-0.78454		-3.70904	-490.895	-3.70902	5.29921			9.83227		-16.4089	-7573.23	-17.9385	-9.70187			13.6272	176	141	228
602.646	86.2567	90.739	80.7611			-0.78423		-3.70874	-756.04	-3.70872	5.30145			9.83588		-16.4016	-4292.92	-17.9349	-12.5263			13.6477	217	189	187
603.128	86.479	90.4088	80.6919			-0.78391		-3.70843	-829.051	-3.70841	5.28818			9.83949		-16.3943	-9077.28	-17.9312	-10.7111			13.6683	255	180	164
603.61	86.6705	90.0231	80.6471			-0.7836		-3.70813	-692.647	-3.7081	5.16364			9.8431		-16.387	-14594.9	-17.9276	-9.89611			13.6888	274	183	167
604.092	86.8367	89.5745	80.6242			-0.78329		-3.70782	-744.751	-3.7078	4.91106			9.84672		-16.3798	-19087.9	-17.9239	-11.2814			13.7093	316	194	159
604.574	86.9858	89.0648	80.6195			-0.78298		-3.70752	-830.837	-3.70749	4.87468			9.85033		-16.3725	-16059.3	-17.9203	-12.1773			13.7299	355	208	108
605.057	87.1264	88.5097	80.6307			-0.78266		-3.70721	-756.541	-3.70719	4.93456			9.85394		-16.3652	-6002.5	-17.9166	-10.6772			13.7504	392	225	124
605.539	87.2662	87.9401	80.6593			-0.78235		-3.7069	-542.165	-3.70688	4.75208			9.85755		-16.3579	-10365.5	-17.913	-11.5411			13.771	391	227	108
606.021	87.4092	87.4004	80.7082			-0.78204		-3.7066	-405.418	-3.70658	4.74991			9.86116		-16.3506	-9155.44	-17.9093	-11.9768			13.7915	390	251	109
606.503	87.5545	86.9424	80.7794			-0.78173		-3.70629	-421.32	-3.70627	4.7839			9.86477		-16.3433	-14316	-17.9057	-10.1323			13.8121	322	257	92
606.985	87.6963	86.617	80.87			-0.78141		-3.70599	-403.317	-3.70596	4.73404			9.86838		-16.336	-14969	-17.902	-8.13379			13.8326	253	329	88
607.467	87.8254	86.4667	80.9718			-0.7811		-3.70568	-383.822	-3.70566	4.73307			9.87199		-16.3287	-22870.7	-17.8984	-5.06338			13.8531	193	383	85
607.949	87.9322	86.5184	81.073			-0.78079		-3.70538	-186.937	-3.70535	4.83903			9.8756		-16.3214	-14523.5	-17.8948	-3.31116			13.8737	176	538	103
608.431	88.0098	86.7785	81.1619			-0.78048		-3.70507	-177.963	-3.70505	4.86046			9.87921		-16.3141	-11887.8	-17.8911	-4.30376			13.8942	147	668	86
608.913	88.0558	87.2319	81.2316			-0.78016		-3.70477	-256.892	-3.70474	4.68058			9.88283		-16.3068	-5017.02	-17.8875	-7.12743			13.9148	151	802	85
609.396	88.0726	87.8439	81.2809			-0.77985		-3.70446	-249.532	-3.70444	4.58647			9.88644		-16.2995	3175.61	-17.8838	-8.13465			13.9353	195	898	106
609.878	88.0661	88.5652	81.3129			-0.77954		-3.70415	-159.649	-3.70413	4.69565			9.89005		-16.2923	8746.3	-17.8802	-5.66502			13.9558	176	1143	94
610.36	88.0434	89.3381	81.3312			-0.77923		-3.70385	13.7833	-3.70383	4.8161			9.89366		-16.285	1474.48	-17.8765	-3.29629			13.9764	198	1418	78
610.842	88.0111	90.1047	81.3358			-0.77891		-3.70354	-29.229	-3.70352	4.85127			9.89727		-16.2777	10773.8	-17.8729	-4.95515			13.9969	220	1518	102
611.324	87.9745	90.8125	81.3227			-0.7786		-3.70324	-239.669	-3.70321	5.00179			9.90088		-16.2704	-5426.45	-17.8692	-2.25755			14.0175	242	2119	93
611.806	87.9386	91.4219	81.286			-0.77829		-3.70293	-227.706	-3.70291	5.14664			9.90449		-16.2631	-4956.03	-17.8656	-1.60729			14.038	237	2456	83
612.288	87.9085	91.9104	81.2228			-0.77798		-3.70263	-231.647	-3.7026	4.93226			9.9081		-16.2558	3947	-17.8619	-3.86945			14.0585	240	2938	62
612.77	87.8908	92.2748	81.1375			-0.77766		-3.70232	-411.4	-3.7023	4.89816			9.91171		-16.2485	11177.7	-17.8583	-6.02116			14.0791	249	3107	77
613.253	87.8928	92.5292	81.0423			-0.77735		-3.70202	-599.111	-3.70199	4.97469			9.91532		-16.2412	2174.95	-17.8546	-7.95696			14.0996	213	3488	76
613.735	87.9218	92.7002	80.9544			-0.77704		-3.70171	-587.016	-3.70169	4.97807			9.91894		-16.2339	-8312.55	-17.851	-5.47295			14.1202	238	4766	88
614.217	87.9839	92.8187	80.8902			-0.77673		-3.7014	-469.608	-3.70138	4.91216			9.92255		-16.2266	-2949.95	-17.8474	-7.2017			14.1407	262	6462	67
614.699	88.0827	92.9129	80.8587			-0.77641		-3.7011	-367.254	-3.70108	4.93056			9.92616		-16.2193	-5589.98	-17.8437	-6.83508			14.1612	284	6380	68
615.181	88.2191	93.0017	80.859			-0.7761		-3.70079	-478.827	-3.70077	5.02597			9.92977		-16.212	1197.09	-17.8401	-6.72368			14.1818	322	5499	86
615.663	88.3914	93.0933	80.8807			-0.77579		-3.70049	-708.904	-3.70046	5.21114			9.93338		-16.2047	-6594.22	-17.8364	-8.19698			14.2023	314	4606	75
616.145	88.5959	93.1857	80.9092			-0.77548		-3.70018	-775.473	-3.70016	5.38389			9.93699		-16.1975	-4451.52	-17.8328	-9.95654			14.2229	282	3276	82
616.627	88.8267	93.2706	80.9308			-0.77516		-3.69988	-589.638	-3.69985	5.41326			9.9406		-16.1902	9065.2	-17.8291	-10.5826			14.2434	192	2182	68
617.109	89.0764	93.3375	80.9373			-0.77485		-3.69957	-473.98	-3.69955	5.53784			9.94421		-16.1829	1557.08	-17.8255	-6.47698			14.264	179	1589	59
617.592	89.3362	93.3785	80.9259			-0.77454		-3.69927	-480.413	-3.69924	5.5773			9.94782		-16.1756	6347.66	-17.8218	-3.68455			14.2845	132	924	86
618.074	89.5959	93.3887	80.8962			-0.77423		-3.69896	-530.628	-3.69894	5.46485			9.95143		-16.1683	12714.5	-17.8182	-1.57697			14.305	118	607	74
618.556	89.8451	93.3667	80.8469			-0.77391		-3.69865	-503.557	-3.69863	5.42061			9.95505		-16.161	5440.08	-17.8145	-1.12499			14.3256	104	342	81
619.038	90.0737	93.3133	80.7732			-0.7736		-3.69835	-412.847	-3.69833	5.33236			9.95866		-16.1537	12420.1	-17.8109	-1.73957			14.3461	126	251	68
619.52	90.2729	93.2309	80.6687			-0.77329		-3.69804	-364.226	-3.69802	5.20865			9.96227		-16.1464	7888.44	-17.8073	0.16254			14.3667	112	199	69
620.002	90.4357	93.1239	80.5291			-0.77298		-3.69774	-369.566	-3.69771	5.23165			9.96588		-16.1391	1556.59	-17.8036	0.28425			14.3872	121	196	96
620.484	90.558	92.9986	80.3571			-0.77266		-3.69743	-341.923	-3.69741	5.22821			9.96949		-16.1318	3221.86	-17.8	-0.9649			14.4077	112	151	83
620.966	90.6385	92.8632	80.1638			-0.77235		-3.69713	-143.727	-3.6971	4.99859			9.9731		-16.1245	-7473.22	-17.7963	-2.4915			14.4283	112	146	69
621.448	90.679	92.7266	79.9658			-0.77204		-3.69682	-26.1882	-3.6968	4.89653			9.97671		-16.1172	-3769.28	-17.7927	-4.25569			14.4488	97	155	59
621.931	90.6838	92.5958	79.7792			-0.77173		-3.69651	-150.836	-3.69649	5.0305			9.98032		-16.1099	-8388.19	-17.789	-9.63668			14.4694	122	144	78
622.413	90.6587	92.4737	79.613			-0.77141		-3.69621	-260.65	-3.69619	5.06164			9.98393		-16.1027	-1226.94	-17.7854	-12.8647			14.4899	104	144	77
622.895	90.6101	92.3587	79.4656			-0.7711		-3.6959	-352.165	-3.69588	5.14712			9.98754		-16.0954	-6680.78	-17.7817	-10.1764			14.5104	115	140	89
623.377	90.543	92.2442	79.3268			-0.77079		-3.6956	-348.94	-3.69558	5.25483			9.99116		-16.0881	1702.58	-17.7781	-5.94689			14.531	97	116	75
623.859	90.4588	92.1219	79.1826			-0.77048		-3.69529	-339.368	-3.69527	5.25734			9.99477		-16.0808	-6014.19	-17.7744	-6.88686			14.5515	117	121	73
624.341	90.3541	91.9835	79.0224			-0.77016		-3.69499	-180.587	-3.69496	5.11592			9.99838		-16.0735	-2470.73	-17.7708	-7.42588			14.5721	106	132	76
624.823	90.2187	91.8238	78.8438			-0.76985		-3.69468	-131.768	-3.69466	4.90314			10.002		-16.0662	3812.02	-17.7671	-4.14692			14.5926	99	146	88
625.305	90.0381	91.6416	78.653			-0.76954		-3.69438	-143.028	-3.69435	4.95863			10.0056		-16.0589	12362.3	-17.7635	-4.96538			14.6131	129	153	73
625.788	89.7974	91.4396	78.4613			-0.76922		-3.69407	-148.456	-3.69405	4.81746			10.0092		-16.0516	2707.08	-17.7599	-6.11458			14.6337	108	135	67
626.27	89.4878	91.2223	78.2791			-0.76891		-3.69376	-359.731	-3.69374	4.59309			10.0128		-16.0443	-10618.3	-17.7562	-4.53957			14.6542	120	131	64
626.752	89.1124	90.994	78.1111			-0.7686		-3.69346	-442.512	-3.69344	4.79627			10.0164		-16.037	2918.73	-17.7526	-4.7002			14.6748	122	162	80
627.234	88.6905	90.7575	77.9566			-0.76829		-3.69315	-286.773	-3.69313	5.00167			10.02		-16.0297	-3042	-17.7489	-2.06346			14.6953	114	141	80
627.716	88.2566	90.5136	77.8116			-0.76797		-3.69285	-13.7182	-3.69283	4.95003			10.0237		-16.0224	1944.86	-17.7453	-2.13536			14.7159	115	176	79
628.198	87.8568	90.2618	77.6735			-0.76766		-3.69254	59.4669	-3.69252	4.89838			10.0273		-16.0151	-340.766	-17.7416	-4.59205			14.7364	109	188	95
628.68	87.541	90.0005	77.5427			-0.76735		-3.69224	63.2096	-3.69221	4.93758			10.0309		-16.0079	-510.219	-17.738	-2.33065			14.7569	116	197	94
629.162	87.3537	89.7257	77.422			-0.76704		-3.69193	23.9891	-3.69191	4.85609			10.0345		-16.0006	5516.94	-17.7343	1.10649			14.7775	115	184	99
629.644	87.3254	89.4311	77.3132			-0.76672		-3.69163	98.8573	-3.6916	4.781			10.0381		-15.9933	-1621.17	-17.7307	4.09275			14.798	135	222	85
630.127	87.4668	89.1064	77.2136			-0.76641		-3.69132	27.2202	-3.6913	4.90004			10.0417		-15.986	2713.31	-17.727	1.42215			14.8186	125	232	91
630.609	87.7681	88.7381	77.1143			-0.7661		-3.69101	-113.305	-3.69099	4.92627			10.0453		-15.9787	-8641.2	-17.7234	-3.97067			14.8391	141	258	68
631.091	88.2026	88.3114	77.0032			-0.76579		-3.69071	-163.49	-3.69069	5.01915			10.0489		-15.9714	-13734.7	-17.7198	-10.8379			14.8596	132	255	92
631.573	88.7337	87.8149	76.8691			-0.76547		-3.6904	-196.602	-3.69038	5.14428			10.0525		-15.9641	-15960.2	-17.7161	-12.1078			14.8802	138	252	119
632.055	89.3202	87.2455	76.7067			-0.76516		-3.6901	-269.742	-3.69008	5.15069			10.0562		-15.9568	-8688.06	-17.7125	-8.53819			14.9007	164	265	82
632.537	89.9213	86.6143	76.5188			-0.76485		-3.68979	-294.182	-3.68977	5.17444			10.0598		-15.9495	-13628.5	-17.7088	-2.67368			14.9213	149	298	117
633.019	90.4977	85.9506	76.3144			-0.76454		-3.68949	-319.06	-3.68946	5.15341			10.0634		-15.9422	-16544.5	-17.7052	-2.43098			14.9418	160	315	118
633.501	91.0129	85.3033	76.1044			-0.76422		-3.68918	-360.835	-3.68916	4.92927			10.067		-15.9349	-8856.73	-17.7015	-1.69921			14.9623	170	259	102
633.984	91.4346	84.7374	75.8969			-0.76391		-3.68888	-372.022	-3.68885	4.636			10.0706		-15.9276	2147.38	-17.6979	0.39662			14.9829	213	270	124
634.466	91.7375	84.3246	75.6944			-0.7636		-3.68857	-342.52	-3.68855	4.53158			10.0742		-15.9203	3230.3	-17.6942	4.15845			15.0034	211	197	151
634.948	91.9069	84.1304	75.4958			-0.76329		-3.68826	-479.037	-3.68824	4.41313			10.0778		-15.9131	-5937.86	-17.6906	7.37615			15.024	252	145	156
635.43	91.9405	84.1977	75.2995			-0.76297		-3.68796	-515.611	-3.68794	4.47865			10.0814		-15.9058	-7397.27	-17.6869	4.26589			15.0445	311	149	170
635.912	91.8488	84.5347	75.1078			-0.76266		-3.68765	-288.233	-3.68763	4.56622			10.085		-15.8985	149.531	-17.6833	0.65715			15.065	400	123	167
636.394	91.6507	85.109	74.9272			-0.76235		-3.68735	-144.61	-3.68732	4.65497			10.0887		-15.8912	803.562	-17.6797	-0.53062			15.0856	533	155	154
636.876	91.3684	85.8535	74.7648			-0.76204		-3.68704	-102.028	-3.68702	4.76637			10.0923		-15.8839	-5985.92	-17.676	-3.81652			15.1061	634	126	196
637.358	91.0214	86.6791	74.6228			-0.76172		-3.68674	-204.894	-3.68671	4.88054			10.0959		-15.8766	2750.56	-17.6724	-0.31671			15.1267	815	127	220
637.841	90.6229	87.4924	74.4943			-0.76141		-3.68643	-208.705	-3.68641	5.03026			10.0995		-15.8693	7141.27	-17.6687	7.39041			15.1472	1108	120	242
638.323	90.1797	88.2112	74.3634			-0.7611		-3.68613	-377.024	-3.6861	5.17246			10.1031		-15.862	8260.91	-17.6651	5.25507			15.1678	1421	116	264
638.805	89.6954	88.7763	74.2099			-0.76079		-3.68582	-568.135	-3.6858	5.16527			10.1067		-15.8547	-2734.92	-17.6614	-3.7423			15.1883	1820	138	293
639.287	89.1735	89.1568	74.0178			-0.76047		-3.68551	-444.474	-3.68549	5.27418			10.1103		-15.8474	-7130.53	-17.6578	-9.9234			15.2088	2310	136	336
639.769	88.6218	89.3485	73.782			-0.76016		-3.68521	-178.165	-3.68519	5.2881			10.1139		-15.8401	432.656	-17.6541	-7.785			15.2294	2877	122	397
640.251	88.0529	89.3677	73.5112			-0.75985		-3.6849	-19.828	-3.68488	5.28367			10.1175		-15.8328	-1429.28	-17.6505	-7.75435			15.2499	3517	129	481
640.733	87.4831	89.2403	73.224			-0.75954		-3.6846	19.0119	-3.68457	5.20812			10.1212		-15.8255	893.094	-17.6468	-7.63753			15.2705	4046	128	604
641.215	86.9292	88.9899	72.9405			-0.75922		-3.68429	34.9777	-3.68427	5.10812			10.1248		-15.8183	1911.55	-17.6432	-12.6169			15.291	4392	128	734
641.697	86.4059	88.63	72.673			-0.75891		-3.68399	-205.063	-3.68396	5.05959			10.1284		-15.811	-2822.66	-17.6395	-17.8876			15.3115	4635	142	908
642.179	85.9249	88.1601	72.4218			-0.7586		-3.68368	-448.004	-3.68366	4.88783			10.132		-15.8037	-1488.56	-17.6359	-14.46			15.3321	3844	144	1145
642.662	85.4963	87.5699	72.1772			-0.75829		-3.68338	-447.072	-3.68335	4.80764			10.1356		-15.7964	-6997.77	-17.6323	-14.9676			15.3526	2556	151	1539
643.144	85.1294	86.8464	71.9266			-0.75797		-3.68307	-261.555	-3.68305	4.98797			10.1392		-15.7891	3617.89	-17.6286	-14.7818			15.3732	1464	176	1823
643.626	84.8337	85.9816	71.6628			-0.75766		-3.68276	-91.3149	-3.68274	5.07883			10.1428		-15.7818	8785.91	-17.625	-9.06942			15.3937	774	172	2199
644.108	84.6176	84.9792	71.3887			-0.75735		-3.68246	-60.0261	-3.68244	5.0737			10.1464		-15.7745	7269.5	-17.6213	-6.33844			15.4142	400	179	2893
644.59	84.4862	83.8567	71.1163			-0.75704		-3.68215	-129.308	-3.68213	5.07723			10.15		-15.7672	-2270.55	-17.6177	-7.64523			15.4348	298	195	3613
645.072	84.4384	82.6443	70.8593			-0.75672		-3.68185	-360.691	-3.68182	5.17923			10.1537		-15.7599	-13620.5	-17.614	-3.53884			15.4553	212	230	4516
645.554	84.4669	81.3834	70.6262			-0.75641		-3.68154	-353.915	-3.68152	5.3956			10.1573		-15.7526	-11944.3	-17.6104	0.84195			15.4759	209	236	5442
646.036	84.5598	80.1258	70.4146			-0.7561		-3.68124	-455.027	-3.68121	5.54841			10.1609		-15.7453	-15198.7	-17.6067	1.11962			15.4964	192	240	6987
646.519	84.7033	78.9356	70.2131			-0.75579		-3.68093	-505.357	-3.68091	5.51569			10.1645		-15.738	-5659.27	-17.6031	-3.17764			15.5169	203	260	8504
647.001	84.8843	77.8897	70.0068			-0.75547		-3.68062	-407.52	-3.6806	5.35579			10.1681		-15.7307	-14483.5	-17.5994	-7.75131			15.5375	191	242	9240
647.483	85.091	77.0755	69.7851			-0.75516		-3.68032	-370.488	-3.6803	5.17645			10.1717		-15.7235	-16784.3	-17.5958	-7.83726			15.558	190	237	8778
647.965	85.313	76.5793	69.5466			-0.75485		-3.68001	-369.399	-3.67999	4.92086			10.1753		-15.7162	-14130	-17.5922	-2.56153			15.5786	171	223	7296
648.447	85.5393	76.4698	69.298			-0.75454		-3.67971	-426.588	-3.67969	4.73803			10.1789		-15.7089	-15296.7	-17.5885	2.63841			15.5991	150	214	5447
648.929	85.7575	76.78	69.0488			-0.75422		-3.6794	-295.04	-3.67938	4.61365			10.1825		-15.7016	-12570.3	-17.5849	5.9503			15.6197	135	207	3919
649.411	85.9535	77.4986	68.8047			-0.75391		-3.6791	-190.294	-3.67907	4.65169			10.1861		-15.6943	-15489.3	-17.5812	2.58648			15.6402	140	172	2696
649.893	86.1114	78.5728	68.563			-0.7536		-3.67879	-219.122	-3.67877	4.68307			10.1898		-15.687	-12531.4	-17.5776	-4.77691			15.6607	127	140	1684
650.375	86.2147	79.9213	68.3146			-0.75329		-3.67849	-185.699	-3.67846	4.7038			10.1934		-15.6797	-7944.55	-17.5739	-8.72581			15.6813	140	136	1153
650.858	86.2481	81.4498	68.0496			-0.75297		-3.67818	24.2085	-3.67816	4.8404			10.197		-15.6724	-2484.14	-17.5703	-6.8228			15.7018	133	132	742
651.34	86.1991	83.0635	67.7648			-0.75266		-3.67787	72.2565	-3.67785	4.72531			10.2006		-15.6651	3505.58	-17.5666	-2.04944			15.7224	131	122	586
651.822	86.0626	84.675	67.467			-0.75235		-3.67757	-98.0394	-3.67755	4.54452			10.2042		-15.6578	-1492.77	-17.563	1.53801			15.7429	124	115	448
652.304	85.8454	86.2093	67.1705			-0.75204		-3.67726	-78.9224	-3.67724	4.7695			10.2078		-15.6505	-3880.67	-17.5593	-0.77421			15.7634	116	118	346
652.786	85.5713	87.607	66.8904			-0.75172		-3.67696	7.26463	-3.67694	4.97927			10.2114		-15.6432	-9743.63	-17.5557	-5.8416			15.784	140	138	289
653.268	85.2843	88.8279	66.6344			-0.75141		-3.67665	-114.985	-3.67663	5.17216			10.215		-15.6359	-20844	-17.5521	-7.12231			15.8045	117	124	269
653.75	85.0478	89.8514	66.3986			-0.7511		-3.67635	-143.564	-3.67632	5.22007			10.2186		-15.6287	-17007.7	-17.5484	-8.74452			15.8251	125	150	239
654.232	84.9384	90.6768	66.1702			-0.75079		-3.67604	-81.633	-3.67602	5.20676			10.2223		-15.6214	-9335.06	-17.5448	-10.5058			15.8456	115	140	194
654.715	85.0329	91.3206	65.9347			-0.75047		-3.67574	-29.6879	-3.67571	5.30591			10.2259		-15.6141	-8008.34	-17.5411	-9.06946			15.8661	131	164	193
655.197	85.392	91.8117	65.6852			-0.75016		-3.67543	-145.495	-3.67541	5.387			10.2295		-15.6068	11633.7	-17.5375	-5.4248			15.8867	129	175	180
655.679	86.0442	92.1864	65.4267			-0.74985		-3.67512	-213.48	-3.6751	5.38873			10.2331		-15.5995	18207.5	-17.5338	-0.47611			15.9072	117	177	161
656.161	86.9765	92.4818	65.1745			-0.74954		-3.67482	-172.351	-3.6748	5.49639			10.2367		-15.5922	4185.44	-17.5302	1.23839			15.9278	109	210	193
656.643	88.136	92.7299	64.9468			-0.74922		-3.67451	-115.9	-3.67449	5.37974			10.2403		-15.5849	2096.73	-17.5265	2.3774			15.9483	112	180	161
657.125	89.4425	92.9532	64.7548			-0.74891		-3.67421	-110.216	-3.67419	5.039			10.2439		-15.5776	3665.61	-17.5229	4.85377			15.9688	131	184	166
657.607	90.8051	93.1633	64.5973			-0.7486		-3.6739	31.0288	-3.67388	4.84077			10.2475		-15.5703	5231.63	-17.5192	2.85931			15.9894	119	175	152
658.089	92.1375	93.3622	64.4603			-0.74829		-3.6736	55.8945	-3.67357	4.95548			10.2511		-15.563	5588.94	-17.5156	0.25579			16.0099	130	187	177
658.572	93.3683	93.5452	64.3237			-0.74797		-3.67329	-116.55	-3.67327	4.9471			10.2548		-15.5557	4965.64	-17.5119	-1.63349			16.0305	144	196	172
659.054	94.4467	93.7052	64.1703			-0.74766		-3.67299	-174.21	-3.67296	4.98761			10.2584		-15.5484	-11557.1	-17.5083	-2.90713			16.051	129	230	176
659.536	95.3448	93.8353	63.9927			-0.74735		-3.67268	-17.2904	-3.67266	4.93773			10.262		-15.5412	-18789.1	-17.5047	-8.35581			16.0716	177	264	163
660.018	96.0569	93.932	63.7954			-0.74704		-3.67237	112.524	-3.67235	4.83182			10.2656		-15.5339	-17178.4	-17.501	-13.8219			16.0921	217	251	189
660.5	96.5968	93.9943	63.5906			-0.74672		-3.67207	-6.69432	-3.67205	4.92812			10.2692		-15.5266	-5561.08	-17.4974	-12.7752			16.1126	208	214	192
660.982	96.9912	94.0246	63.3917			-0.74641		-3.67176	-219.676	-3.67174	4.97563			10.2728		-15.5193	-1633.5	-17.4937	-10.9581			16.1332	254	212	216
661.464	97.2733	94.0268	63.2077			-0.7461		-3.67146	-451.07	-3.67143	4.96346			10.2764		-15.512	3243.98	-17.4901	-13.6157			16.1537	269	178	246
661.946	97.4759	94.0065	63.0421			-0.74579		-3.67115	-503.736	-3.67113	5.0032			10.28		-15.5047	3738.14	-17.4864	-17.0954			16.1743	359	172	249
662.428	97.6263	93.9707	62.8954			-0.74547		-3.67085	-426.591	-3.67082	4.99769			10.2836		-15.4974	7831.7	-17.4828	-17.5449			16.1948	386	164	351
662.91	97.7443	93.9282	62.7684			-0.74516		-3.67054	-332.805	-3.67052	5.10222			10.2873		-15.4901	-3679.31	-17.4791	-15.8599			16.2153	502	141	440
663.393	97.8411	93.8873	62.6638			-0.74485		-3.67024	-295.384	-3.67021	5.31479			10.2909		-15.4828	-3267.06	-17.4755	-14.095			16.2359	547	155	489
663.875	97.9203	93.8547	62.5853			-0.74454		-3.66993	-370.408	-3.66991	5.27465			10.2945		-15.4755	6411.91	-17.4718	-12.9811			16.2564	635	147	624
664.357	97.9811	93.8331	62.5344			-0.74422		-3.66962	-330.133	-3.6696	5.12406			10.2981		-15.4682	3253.27	-17.4682	-13.219			16.277	754	151	739
664.839	98.0204	93.8207	62.5101			-0.74391		-3.66932	-361.399	-3.6693	4.89507			10.3017		-15.4609	-4804.94	-17.4646	-12.2875			16.2975	793	158	889
665.321	98.0357	93.8116	62.5098			-0.7436		-3.66901	-445.456	-3.66899	4.82002			10.3053		-15.4536	-6803.23	-17.4609	-8.50588			16.318	797	163	1098
665.803	98.0269	93.7968	62.5347			-0.74329		-3.66871	-448.281	-3.66868	4.88945			10.3089		-15.4464	797.766	-17.4573	-4.99324			16.3386	722	151	1277
666.285	97.9969	93.7659	62.5942			-0.74297		-3.6684	-526.397	-3.66838	4.96155			10.3125		-15.4391	-936.516	-17.4536	-7.14			16.3591	548	168	1587
666.768	97.9527	93.709	62.7082			-0.74266		-3.6681	-631.944	-3.66807	4.77036			10.3161		-15.4318	-5480.19	-17.45	-7.92007			16.3797	444	200	1937
667.25	97.904	93.621	62.9004			-0.74235		-3.66779	-646.11	-3.66777	4.7009			10.3198		-15.4245	5403.94	-17.4463	-4.58716			16.4002	305	223	2347
667.732	97.8613	93.5081	63.1757			-0.74204		-3.66749	-496.105	-3.66746	4.64765			10.3234		-15.4172	9475.63	-17.4427	-4.91096			16.4207	249	276	2740
668.214	97.8305	93.3897	63.4921			-0.74172		-3.66718	-265.596	-3.66716	4.61499			10.327		-15.4099	11307.1	-17.439	-11.0786			16.4413	248	305	3315
668.696	97.8097	93.2883	63.7702			-0.74141		-3.66687	-56.9348	-3.66685	4.57395			10.3306		-15.4026	12487.5	-17.4354	-13.2884			16.4618	238	361	3662
669.178	97.7921	93.2142	63.952			-0.7411		-3.66657	74.777	-3.66655	4.58883			10.3342		-15.3953	-670.609	-17.4317	-9.41524			16.4824	254	438	3816
669.66	97.7698	93.1618	64.0355			-0.74078		-3.66626	120.589	-3.66624	4.76941			10.3378		-15.388	-9811.73	-17.4281	-7.20286			16.5029	234	520	3436
670.142	97.7325	93.1186	64.0491			-0.74047		-3.66596	14.1704	-3.66593	4.82579			10.3414		-15.3807	-12891.1	-17.4244	-8.63967			16.5235	256	622	3114
670.624	97.669	93.0733	64.0229			-0.74016		-3.66565	-66.9471	-3.66563	4.76496			10.345		-15.3734	2676.11	-17.4208	-7.50324			16.544	310	786	2659
671.106	97.5693	93.0181	63.982			-0.73985		-3.66535	-11.2809	-3.66532	4.68079			10.3486		-15.3661	2921.33	-17.4172	-7.40205			16.5645	349	892	2024
671.589	97.4263	92.947	63.9468			-0.73953		-3.66504	-131.267	-3.66502	4.70686			10.3523		-15.3588	-8642.83	-17.4135	-7.86789			16.5851	362	979	1397
672.071	97.2366	92.8544	63.9316			-0.73922		-3.66473	-249.021	-3.66471	4.6591			10.3559		-15.3516	-10149.3	-17.4099	-7.67056			16.6056	359	1112	944
672.553	97.0002	92.7342	63.9419			-0.73891		-3.66443	-322.957	-3.66441	4.63607			10.3595		-15.3443	-5508.75	-17.4062	-7.43674			16.6262	345	1235	653
673.035	96.7192	92.5807	63.9724			-0.7386		-3.66412	-281.452	-3.6641	4.59731			10.3631		-15.337	-9270.66	-17.4026	-4.86125			16.6467	262	1360	404
673.517	96.3973	92.3909	64.0104			-0.73828		-3.66382	-197.384	-3.6638	4.62061			10.3667		-15.3297	1006.38	-17.3989	-2.74149			16.6672	230	1396	344
673.999	96.0374	92.1668	64.0437			-0.73797		-3.66351	-226.811	-3.66349	4.6639			10.3703		-15.3224	10060.2	-17.3953	-3.10465			16.6878	181	1768	250
674.481	95.6416	91.9172	64.0701			-0.73766		-3.66321	-197.538	-3.66318	4.59148			10.3739		-15.3151	5661.77	-17.3916	-7.46648			16.7083	181	1895	223
674.963	95.212	91.6575	64.1042			-0.73735		-3.6629	-136.884	-3.66288	4.61732			10.3775		-15.3078	9005.58	-17.388	-6.5702			16.7289	164	2116	172
675.446	94.752	91.4067	64.1783			-0.73703		-3.6626	-39.7068	-3.66257	4.63831			10.3811		-15.3005	4546.56	-17.3843	-3.30462			16.7494	217	2296	158
675.928	94.2673	91.1843	64.3366			-0.73672		-3.66229	-200.966	-3.66227	4.58632			10.3848		-15.2932	2704.75	-17.3807	-5.76955			16.7699	210	2278	129
676.41	93.7639	91.0059	64.6255			-0.73641		-3.66198	-531.514	-3.66196	4.60917			10.3884		-15.2859	-5437.69	-17.3771	-7.18272			16.7905	213	2040	129
676.892	93.2451	90.88	65.0835			-0.7361		-3.66168	-680.647	-3.66166	4.74577			10.392		-15.2786	-8931.83	-17.3734	-6.17196			16.811	244	1655	135
677.374	92.7082	90.8083	65.734			-0.73578		-3.66137	-570.217	-3.66135	4.8693			10.3956		-15.2713	-10610.7	-17.3698	-8.51876			16.8316	277	1307	98
677.856	92.1442	90.7872	66.5826			-0.73547		-3.66107	-574.295	-3.66105	5.00269			10.3992		-15.264	-12082.9	-17.3661	-9.76919			16.8521	283	744	103
678.338	91.5417	90.8115	67.617			-0.73516		-3.66076	-663.814	-3.66074	5.1004			10.4028		-15.2568	-10071.5	-17.3625	-9.1965			16.8726	387	562	108
678.82	90.8951	90.8764	68.8075			-0.73485		-3.66046	-662.67	-3.66043	5.18431			10.4064		-15.2495	-6175.92	-17.3588	-4.04399			16.8932	436	353	97
679.303	90.2131	90.9766	70.1073			-0.73453		-3.66015	-512.715	-3.66013	5.16925			10.41		-15.2422	1516.47	-17.3552	-3.36592			16.9137	561	267	113
679.785	89.5253	91.1042	71.4531			-0.73422		-3.65985	-432.422	-3.65982	5.21728			10.4136		-15.2349	-3890.48	-17.3515	-4.99333			16.9343	669	303	95
680.267	88.8826	91.2454	72.7724			-0.73391		-3.65954	-502.079	-3.65952	5.33042			10.4173		-15.2276	-13911.1	-17.3479	-7.14897			16.9548	840	272	76
680.749	88.3499	91.3801	73.9955			-0.7336		-3.65923	-671.962	-3.65921	5.23898			10.4209		-15.2203	2111.59	-17.3442	-5.99883			16.9754	1067	235	96
681.231	87.9934	91.4844	75.0697			-0.73328		-3.65893	-735.954	-3.65891	5.13247			10.4245		-15.213	-632.141	-17.3406	-3.19925			16.9959	1300	227	83
681.713	87.8683	91.5357	75.9691			-0.73297		-3.65862	-584.273	-3.6586	4.95407			10.4281		-15.2057	-9017.81	-17.337	-4.19427			17.0164	1615	264	86
682.195	88.0081	91.517	76.6966			-0.73266		-3.65832	-523.757	-3.6583	4.71209			10.4317		-15.1984	-3255.05	-17.3333	-4.37218			17.037	2036	272	70
682.677	88.4197	91.4192	77.2763			-0.73235		-3.65801	-453.069	-3.65799	4.57948			10.4353		-15.1911	7694.37	-17.3297	-2.28406			17.0575	2503	339	97
683.159	89.0826	91.2403	77.7426			-0.73203		-3.65771	-211.118	-3.65768	4.65375			10.4389		-15.1838	4683.16	-17.326	1.24147			17.0781	2945	367	97
683.641	89.9507	90.9815	78.1297			-0.73172		-3.6574	-143.237	-3.65738	4.75006			10.4425		-15.1765	541.047	-17.3224	1.80245			17.0986	3356	370	82
684.124	90.9592	90.6436	78.4637			-0.73141		-3.6571	-356.925	-3.65707	4.75322			10.4461		-15.1692	178.094	-17.3187	0.53591			17.1191	3362	382	115
684.606	92.0347	90.2241	78.7619			-0.7311		-3.65679	-521.805	-3.65677	4.82091			10.4498		-15.162	583.109	-17.3151	2.26667			17.1397	3119	389	77
685.088	93.1076	89.7179	79.0352			-0.73078		-3.65648	-651.867	-3.65646	4.92195			10.4534		-15.1547	8579.59	-17.3114	4.76643			17.1602	2572	419	90
685.57	94.1216	89.1225	79.2923			-0.73047		-3.65618	-698.229	-3.65616	5.03978			10.457		-15.1474	15206.9	-17.3078	1.87694			17.1808	1708	476	77
686.052	95.0379	88.4452	79.5429			-0.73016		-3.65587	-619.355	-3.65585	5.06414			10.4606		-15.1401	45.25	-17.3041	-0.34042			17.2013	1040	490	78
686.534	95.8345	87.7115	79.7972			-0.72985		-3.65557	-471.914	-3.65555	5.20594			10.4642		-15.1328	8561.8	-17.3005	0.62449			17.2218	608	481	91
687.016	96.5019	86.9702	80.0636			-0.72953		-3.65526	-284.26	-3.65524	5.38114			10.4678		-15.1255	8597.86	-17.2968	0.66353			17.2424	343	514	86
687.499	97.0404	86.2924	80.3449			-0.72922		-3.65496	-183.734	-3.65493	5.45673			10.4714		-15.1182	9395.94	-17.2932	-0.93574			17.2629	255	552	73
687.981	97.4576	85.761	80.6367			-0.72891		-3.65465	-242.272	-3.65463	5.21638			10.475		-15.1109	6537.28	-17.2896	-1.02883			17.2835	224	656	86
688.463	97.7678	85.453	80.9288			-0.7286		-3.65435	-148.034	-3.65432	4.85866			10.4786		-15.1036	8019.2	-17.2859	1.48511			17.304	243	722	76
688.945	97.9904	85.4191	81.2096			-0.72828		-3.65404	24.6401	-3.65402	4.70439			10.4823		-15.0963	5825.36	-17.2823	0.50901			17.3245	208	744	80
689.427	98.1458	85.6714	81.4707			-0.72797		-3.65373	46.0919	-3.65371	4.69095			10.4859		-15.089	-4707.83	-17.2786	-4.87374			17.3451	184	661	88
689.909	98.2509	86.1812	81.7099			-0.72766		-3.65343	-6.01194	-3.65341	4.78888			10.4895		-15.0817	1213.55	-17.275	-8.8336			17.3656	181	542	72
690.391	98.3158	86.889	81.9294			-0.72735		-3.65312	-143.119	-3.6531	4.91584			10.4931		-15.0744	-13834.7	-17.2713	-10.9199			17.3862	166	498	83
690.873	98.3422	87.7193	82.1332			-0.72703		-3.65282	-248.624	-3.65279	4.99773			10.4967		-15.0672	-9835.19	-17.2677	-11.8288			17.4067	174	446	91
691.355	98.3258	88.5947	82.3226			-0.72672		-3.65251	-86.9863	-3.65249	4.92296			10.5003		-15.0599	7169.23	-17.264	-9.61692			17.4273	162	476	80
691.837	98.2604	89.4469	82.4946			-0.72641		-3.65221	-60.8848	-3.65218	4.90266			10.5039		-15.0526	-7143.67	-17.2604	-13.1701			17.4478	160	566	84
692.32	98.1425	90.2246	82.6429			-0.7261		-3.6519	-297.81	-3.65188	4.82362			10.5075		-15.0453	-10104.6	-17.2567	-18.2564			17.4683	168	718	71
692.802	97.9746	90.8968	82.7607			-0.72578		-3.6516	-458.275	-3.65157	4.91179			10.5111		-15.038	-2371.12	-17.2531	-19.3649			17.4889	169	1014	86
693.284	97.7653	91.4528	82.8446			-0.72547		-3.65129	-486.512	-3.65127	4.99837			10.5148		-15.0307	4544.44	-17.2495	-19.561			17.5094	191	1344	74
693.766	97.5276	91.8976	82.8969			-0.72516		-3.65098	-368.411	-3.65096	4.76642			10.5184		-15.0234	4148.5	-17.2458	-18.3177			17.53	192	1804	91
694.248	97.2747	92.2462	82.9253			-0.72485		-3.65068	-431.585	-3.65066	4.63784			10.522		-15.0161	9621.39	-17.2422	-13.2734			17.5505	220	2177	69
694.73	97.0165	92.5159	82.9405			-0.72453		-3.65037	-378.851	-3.65035	4.70556			10.5256		-15.0088	5231.73	-17.2385	-6.4186			17.571	261	2776	83
695.212	96.7581	92.7221	82.9534			-0.72422		-3.65007	-170.076	-3.65004	4.60328			10.5292		-15.0015	1330.88	-17.2349	-2.47543			17.5916	298	3190	78
695.694	96.4984	92.8748	82.9718			-0.72391		-3.64976	-98.5206	-3.64974	4.5077			10.5328		-14.9942	2850.03	-17.2312	-5.91979			17.6121	307	3698	85
696.177	96.2315	92.9805	83.0001			-0.7236		-3.64946	-82.1272	-3.64943	4.4271			10.5364		-14.9869	12184.2	-17.2276	-11.656			17.6327	374	3943	93
696.659	95.9479	93.0437	83.0394			-0.72328		-3.64915	-216.239	-3.64913	4.38323			10.54		-14.9796	9189.36	-17.2239	-10.6255			17.6532	431	4301	83
697.141	95.6359	93.0706	83.0884			-0.72297		-3.64884	-419.969	-3.64882	4.45753			10.5436		-14.9724	1128.56	-17.2203	-7.1481			17.6737	466	4700	77
697.623	95.2828	93.0703	83.1444			-0.72266		-3.64854	-486.95	-3.64852	4.54401			10.5472		-14.9651	-1037.59	-17.2166	-6.16192			17.6943	504	4849	76
698.105	94.8758	93.0546	83.2034			-0.72235		-3.64823	-264.163	-3.64821	4.8068			10.5509		-14.9578	3401.3	-17.213	-5.65788			17.7148	577	4866	93
698.587	94.4037	93.0359	83.2595			-0.72203		-3.64793	-176.844	-3.64791	4.76434			10.5545		-14.9505	1137.52	-17.2094	-4.13372			17.7354	481	4726	78
699.069	93.8585	93.0246	83.3056			-0.72172		-3.64762	-218.788	-3.6476	4.61045			10.5581		-14.9432	7761.03	-17.2057	-3.95327			17.7559	401	4304	89
699.551	93.2363	93.0273	83.3344			-0.72141		-3.64732	-156.232	-3.64729	4.84367			10.5617		-14.9359	3937.34	-17.2021	-9.00856			17.7764	306	3901	88
700.034	92.538	93.0467	83.3406			-0.7211		-3.64701	-31.1802	-3.64699	4.84098			10.5653		-14.9286	9662.05	-17.1984	-15.309			17.797	236	3134	88
700.516	91.7679	93.0822	83.324			-0.72078		-3.64671	-109.352	-3.64668	4.62053			10.5689		-14.9213	9067.78	-17.1948	-15.7775			17.8175	167	2514	103
700.998	90.9317	93.1319	83.2891			-0.72047		-3.6464	-192.129	-3.64638	4.43808			10.5725		-14.914	3434.67	-17.1911	-14.6544			17.8381	196	1755	93
701.48	90.0335	93.1939	83.2448			-0.72016		-3.64609	-259.687	-3.64607	4.45676			10.5761		-14.9067	9694.28	-17.1875	-16.734			17.8586	175	1162	99
701.962	89.0747	93.266	83.2009			-0.71985		-3.64579	-487.483	-3.64577	4.55476			10.5797		-14.8994	7488.31	-17.1838	-14.1788			17.8792	187	788	98
702.444	88.0527	93.3445	83.1642			-0.71953		-3.64548	-587.839	-3.64546	4.64225			10.5834		-14.8921	631.422	-17.1802	-7.62855			17.8997	183	611	94
702.926	86.9611	93.4237	83.1367			-0.71922		-3.64518	-439.244	-3.64516	4.85463			10.587		-14.8849	5735.09	-17.1765	-2.98796			17.9202	200	551	99
703.408	85.7908	93.4958	83.1146			-0.71891		-3.64487	-153.413	-3.64485	5.01134			10.5906		-14.8776	8054.78	-17.1729	-2.79381			17.9408	194	447	118
703.89	84.5316	93.5524	83.0916			-0.7186		-3.64457	-2.97619	-3.64454	4.87509			10.5942		-14.8703	10900.9	-17.1692	-0.62219			17.9613	227	508	112
704.373	83.1746	93.5878	83.0617			-0.71828		-3.64426	-20.4098	-3.64424	4.81434			10.5978		-14.863	-5112.86	-17.1656	5.64078			17.9819	223	547	151
704.855	81.716	93.6014	83.0235			-0.71797		-3.64396	-83.7585	-3.64393	4.69425			10.6014		-14.8557	-3733.23	-17.162	8.18093			18.0024	230	495	132
705.337	80.1608	93.599	82.9806			-0.71766		-3.64365	-291.933	-3.64363	4.57111			10.605		-14.8484	1103.86	-17.1583	7.15859			18.0229	170	497	156
705.819	78.5278	93.591	82.9403			-0.71735		-3.64334	-522.594	-3.64332	4.57477			10.6086		-14.8411	2333.3	-17.1547	8.2303			18.0435	157	525	171
706.301	76.8528	93.5891	82.9093			-0.71703		-3.64304	-601.415	-3.64302	4.35554			10.6122		-14.8338	3650.52	-17.151	7.249			18.064	156	516	191
706.783	75.1903	93.6021	82.8904			-0.71672		-3.64273	-489.261	-3.64271	4.1885			10.6159		-14.8265	-7238.91	-17.1474	4.54062			18.0846	150	452	227
707.265	73.6113	93.6328	82.8812			-0.71641		-3.64243	-336.402	-3.64241	4.45666			10.6195		-14.8192	-3983.42	-17.1437	1.69552			18.1051	121	409	234
707.747	72.198	93.6774	82.8749			-0.7161		-3.64212	-217.751	-3.6421	4.71478			10.6231		-14.8119	-5134.23	-17.1401	-1.94678			18.1256	124	380	279
708.23	71.0365	93.7278	82.8636			-0.71578		-3.64182	-162.137	-3.64179	4.85654			10.6267		-14.8046	474.578	-17.1364	-4.41781			18.1462	129	367	314
708.712	70.2091	93.775	82.8417			-0.71547		-3.64151	-310.918	-3.64149	4.9843			10.6303		-14.7973	-6084	-17.1328	-6.39231			18.1667	149	408	404
709.194	69.7858	93.8126	82.8077			-0.71516		-3.64121	-492.613	-3.64118	5.07028			10.6339		-14.7901	-2801.62	-17.1291	-10.0607			18.1873	150	366	516
709.676	69.8164	93.838	82.7629			-0.71485		-3.6409	-509.208	-3.64088	5.11763			10.6375		-14.7828	9573.19	-17.1255	-8.54792			18.2078	147	375	587
710.158	70.3215	93.8517	82.7095			-0.71453		-3.64059	-396.501	-3.64057	5.08337			10.6411		-14.7755	-1328.64	-17.1219	-7.11669			18.2284	165	376	590
710.64	71.2839	93.8557	82.6479			-0.71422		-3.64029	-270.776	-3.64027	5.05482			10.6447		-14.7682	-9391.2	-17.1182	-2.92927			18.2489	145	324	470
711.122	72.6467	93.8507	82.5757			-0.71391		-3.63998	-279.35	-3.63996	4.95381			10.6484		-14.7609	1061.23	-17.1146	-1.88016			18.2694	179	364	399
711.604	74.3184	93.8354	82.4896			-0.7136		-3.63968	-244.397	-3.63966	4.89738			10.652		-14.7536	7001.81	-17.1109	-5.21898			18.29	165	425	296
712.086	76.1873	93.8072	82.388			-0.71328		-3.63937	-140.092	-3.63935	4.97388			10.6556		-14.7463	35.2188	-17.1073	-7.53897			18.3105	195	474	245
712.568	78.1397	93.7647	82.2743			-0.71297		-3.63907	-144.897	-3.63904	5.10711			10.6592		-14.739	2510.53	-17.1036	-4.75448			18.3311	184	551	172
713.051	80.0772	93.7097	82.1574			-0.71266		-3.63876	-334.726	-3.63874	5.19749			10.6628		-14.7317	1567.05	-17.1	-3.66953			18.3516	172	574	139
713.533	81.9261	93.6488	82.0492			-0.71235		-3.63846	-351.238	-3.63843	5.17916			10.6664		-14.7244	-6136.5	-17.0963	-3.23985			18.3721	188	624	136
714.015	83.6408	93.5917	81.9607			-0.71203		-3.63815	-369.795	-3.63813	5.35506			10.67		-14.7171	-8953.89	-17.0927	0.48375			18.3927	206	644	137
714.497	85.1999	93.5487	81.8971			-0.71172		-3.63784	-480.653	-3.63782	5.55583			10.6736		-14.7098	703.484	-17.089	1.23391			18.4132	181	795	137
714.979	86.6003	93.5276	81.856			-0.71141		-3.63754	-546.049	-3.63752	5.5732			10.6772		-14.7025	-227.938	-17.0854	-1.48639			18.4338	224	935	141
715.461	87.85	93.5299	81.8281			-0.71109		-3.63723	-594.928	-3.63721	5.30696			10.6809		-14.6953	-4997.28	-17.0817	-2.43138			18.4543	192	1232	119
715.943	88.9632	93.5516	81.801			-0.71078		-3.63693	-654.43	-3.63691	5.1492			10.6845		-14.688	-5168.39	-17.0781	-2.95445			18.4748	226	1538	121
716.426	89.9557	93.5839	81.764			-0.71047		-3.63662	-503.628	-3.6366	5.12515			10.6881		-14.6807	-1429.11	-17.0745	1.45721			18.4954	209	1707	129
716.908	90.8433	93.6168	81.7113			-0.71016		-3.63632	-337.374	-3.63629	5.27374			10.6917		-14.6734	-7922.03	-17.0708	6.80695			18.5159	225	1696	156
717.39	91.6403	93.6418	81.642			-0.70984		-3.63601	-348.158	-3.63599	5.33741			10.6953		-14.6661	-15565.5	-17.0672	1.76046			18.5365	260	1856	148
717.872	92.3605	93.654	81.5583			-0.70953		-3.63571	-207.61	-3.63568	5.21499			10.6989		-14.6588	-11310.8	-17.0635	-1.82762			18.557	241	1895	166
718.354	93.0164	93.6527	81.4619			-0.70922		-3.6354	16.0194	-3.63538	5.06372			10.7025		-14.6515	-9820.34	-17.0599	-2.76426			18.5775	299	1985	153
718.836	93.6201	93.6404	81.3524			-0.70891		-3.63509	115.347	-3.63507	5.10041			10.7061		-14.6442	-8066.05	-17.0562	-1.97758			18.5981	346	2137	181
719.318	94.1825	93.6216	81.2273			-0.70859		-3.63479	43.2071	-3.63477	4.96009			10.7097		-14.6369	-6577.16	-17.0526	-2.11842			18.6186	362	2271	168
719.8	94.7116	93.6012	81.0853			-0.70828		-3.63448	-152.45	-3.63446	4.93525			10.7134		-14.6296	-8123.34	-17.0489	0.82047			18.6392	416	2532	186
720.282	95.2117	93.5836	80.9293			-0.70797		-3.63418	-338.17	-3.63415	4.93555			10.717		-14.6223	-6721.27	-17.0453	1.61596			18.6597	529	2658	207
720.764	95.6824	93.5721	80.7678			-0.70766		-3.63387	-463.963	-3.63385	4.83239			10.7206		-14.615	-3338.86	-17.0416	-4.24591			18.6803	683	2842	203
721.247	96.1196	93.5689	80.6133			-0.70734		-3.63357	-409.107	-3.63354	4.90513			10.7242		-14.6077	-17070.2	-17.038	-10.0287			18.7008	908	2724	246
721.729	96.5174	93.575	80.4765			-0.70703		-3.63326	-163.663	-3.63324	5.02387			10.7278		-14.6005	-4476.98	-17.0344	-10.2747			18.7213	1163	2458	339
722.211	96.8712	93.5901	80.3619			-0.70672		-3.63295	-113.64	-3.63293	5.00554			10.7314		-14.5932	2077.87	-17.0307	-11.5148			18.7419	1480	2510	414
722.693	97.1805	93.613	80.2649			-0.70641		-3.63265	-205.031	-3.63263	4.85323			10.735		-14.5859	-85.8906	-17.0271	-14.5636			18.7624	2232	2336	528
723.175	97.4493	93.6417	80.1737			-0.70609		-3.63234	-110.314	-3.63232	4.77736			10.7386		-14.5786	3500.13	-17.0234	-14.2022			18.783	3335	2216	694
723.657	97.6855	93.6735	80.0751			-0.70578		-3.63204	-25.1412	-3.63202	4.70494			10.7422		-14.5713	10533.2	-17.0198	-9.10192			18.8035	4877	1796	870
724.139	97.8971	93.706	79.9598			-0.70547		-3.63173	45.8505	-3.63171	4.55394			10.7459		-14.564	10873.7	-17.0161	-8.4664			18.824	6760	1491	1058
724.621	98.0895	93.7364	79.8273			-0.70516		-3.63143	59.1372	-3.6314	4.32633			10.7495		-14.5567	2230.92	-17.0125	-7.78732			18.8446	8464	984	1221
725.104	98.2627	93.7621	79.6851			-0.70484		-3.63112	-177.889	-3.6311	4.39359			10.7531		-14.5494	-7207.73	-17.0088	-2.95682			18.8651	9771	646	1456
725.586	98.4116	93.7803	79.5441			-0.70453		-3.63082	-530.214	-3.63079	4.54114			10.7567		-14.5421	-10923.2	-17.0052	1.0553			18.8857	10320	414	1702
726.068	98.5289	93.7883	79.413			-0.70422		-3.63051	-785.247	-3.63049	4.60338			10.7603		-14.5348	-6716.66	-17.0015	1.46567			18.9062	10537	292	1868
726.55	98.6087	93.7837	79.2922			-0.70391		-3.6302	-843.197	-3.63018	4.64841			10.7639		-14.5275	-4708.12	-16.9979	-0.32015			18.9267	9403	240	2190
727.032	98.6503	93.7658	79.1734			-0.70359		-3.6299	-687.851	-3.62988	4.63224			10.7675		-14.5202	11473.3	-16.9943	-5.20427			18.9473	7018	207	2410
727.514	98.6588	93.7357	79.0426			-0.70328		-3.62959	-608.515	-3.62957	4.64388			10.7711		-14.5129	9590.58	-16.9906	-5.83527			18.9678	5151	223	2868
727.996	98.6437	93.6971	78.8873			-0.70297		-3.62929	-663.252	-3.62927	4.70217			10.7747		-14.5057	-7691.41	-16.987	-3.6388			18.9884	3304	183	3503
728.478	98.6148	93.6547	78.7029			-0.70266		-3.62898	-627.878	-3.62896	4.79985			10.7784		-14.4984	-4828.25	-16.9833	-4.22588			19.0089	1971	186	4062
728.961	98.5789	93.6132	78.4954			-0.70234		-3.62868	-639.49	-3.62865	4.82017			10.782		-14.4911	-345.391	-16.9797	-4.61039			19.0294	1345	208	4602
729.443	98.5381	93.5754	78.2797			-0.70203		-3.62837	-582.795	-3.62835	4.89552			10.7856		-14.4838	205.953	-16.976	-4.27531			19.05	1102	219	4859
729.925	98.4904	93.5408	78.0733			-0.70172		-3.62807	-360.252	-3.62804	4.81768			10.7892		-14.4765	1272.92	-16.9724	-10.1821			19.0705	1140	214	4449
730.407	98.4329	93.5066	77.8894			-0.70141		-3.62776	-206.923	-3.62774	4.54697			10.7928		-14.4692	-6093.86	-16.9687	-12.53			19.0911	1255	211	3768
730.889	98.3654	93.4694	77.7321			-0.70109		-3.62745	-234.854	-3.62743	4.2659			10.7964		-14.4619	-9295.67	-16.9651	-12.9864			19.1116	1311	226	2931
731.371	98.2918	93.4273	77.5956			-0.70078		-3.62715	-214.976	-3.62713	4.22375			10.8		-14.4546	-4419.53	-16.9614	-11.1516			19.1322	1420	236	2054
731.853	98.2199	93.3824	77.4681			-0.70047		-3.62684	-195.378	-3.62682	4.44564			10.8036		-14.4473	-2629.33	-16.9578	-8.49785			19.1527	1574	212	1376
732.335	98.1579	93.3401	77.3373			-0.70016		-3.62654	-226.108	-3.62652	4.59229			10.8072		-14.44	-10417.1	-16.9541	-10.0021			19.1732	1625	299	931
732.817	98.1108	93.3074	77.1945			-0.69984		-3.62623	-325.534	-3.62621	4.85114			10.8109		-14.4327	-18102.3	-16.9505	-17.4867			19.1938	1543	282	602
733.3	98.0772	93.2897	77.0361			-0.69953		-3.62593	-436.02	-3.6259	4.97728			10.8145		-14.4254	-10787	-16.9469	-22.1918			19.2143	1270	294	393
733.782	98.0492	93.2876	76.8627			-0.69922		-3.62562	-595.964	-3.6256	4.87299			10.8181		-14.4181	2894.23	-16.9432	-18.2512			19.2349	961	267	316
734.264	98.0143	93.2956	76.676			-0.69891		-3.62532	-591.13	-3.62529	4.69731			10.8217		-14.4109	4268.56	-16.9396	-13.7311			19.2554	718	297	272
734.746	97.9587	93.3038	76.4766			-0.69859		-3.62501	-457.281	-3.62499	4.75664			10.8253		-14.4036	-1476.69	-16.9359	-9.96942			19.2759	485	333	256
735.228	97.8717	93.3014	76.2644			-0.69828		-3.6247	-461.368	-3.62468	5.04302			10.8289		-14.3963	-9699.98	-16.9323	-4.37031			19.2965	382	333	208
735.71	97.7471	93.2812	76.0394			-0.69797		-3.6244	-571.172	-3.62438	5.18724			10.8325		-14.389	-2920.89	-16.9286	-2.87089			19.317	319	382	174
736.192	97.5833	93.2426	75.8041			-0.69766		-3.62409	-550.572	-3.62407	5.21177			10.8361		-14.3817	-4835.73	-16.925	-3.15258			19.3376	295	410	156
736.674	97.381	93.1922	75.5639			-0.69734		-3.62379	-393.207	-3.62377	5.28349			10.8397		-14.3744	-3849	-16.9213	2.17442			19.3581	221	461	161
737.157	97.1417	93.1404	75.3251			-0.69703		-3.62348	-250.97	-3.62346	4.9868			10.8434		-14.3671	982.688	-16.9177	6.39509			19.3786	254	528	149
737.639	96.8659	93.0978	75.0922			-0.69672		-3.62318	-329.614	-3.62315	4.7512			10.847		-14.3598	2644.52	-16.914	2.65358			19.3992	243	549	147
738.121	96.5538	93.0707	74.8642			-0.69641		-3.62287	-362.863	-3.62285	4.56511			10.8506		-14.3525	-3185.7	-16.9104	4.32454			19.4197	247	497	118
738.603	96.206	93.0588	74.6344			-0.69609		-3.62257	-321.583	-3.62254	4.55944			10.8542		-14.3452	-1832.78	-16.9068	9.79131			19.4403	234	526	131
739.085	95.8247	93.0558	74.3925			-0.69578		-3.62226	-341.544	-3.62224	4.62925			10.8578		-14.3379	6068.89	-16.9031	9.01123			19.4608	243	517	119
739.567	95.414	93.0521	74.1288			-0.69547		-3.62195	-413.127	-3.62193	4.64333			10.8614		-14.3306	7464.23	-16.8995	5.35716			19.4813	261	520	109
740.049	94.9783	93.0383	73.8396			-0.69516		-3.62165	-273.353	-3.62163	4.86247			10.865		-14.3233	207.563	-16.8958	6.34718			19.5019	280	642	123
740.531	94.5201	93.0074	73.5285			-0.69484		-3.62134	-88.0024	-3.62132	5.07893			10.8686		-14.3161	1267.94	-16.8922	12.2036			19.5224	331	742	124
741.013	94.0375	92.9558	73.2056			-0.69453		-3.62104	-118.248	-3.62102	5.09937			10.8722		-14.3088	968.719	-16.8885	11.2152			19.543	357	838	99
741.495	93.5226	92.8821	72.8829			-0.69422		-3.62073	-242.908	-3.62071	5.1967			10.8759		-14.3015	6338.95	-16.8849	5.61038			19.5635	454	955	83
741.978	92.9615	92.7852	72.5692			-0.69391		-3.62043	-146.633	-3.6204	5.1615			10.8795		-14.2942	-4342.39	-16.8812	3.74142			19.5841	509	1111	121
742.46	92.3361	92.6633	72.2664			-0.69359		-3.62012	52.5391	-3.6201	4.9263			10.8831		-14.2869	-19306.3	-16.8776	2.90821			19.6046	595	1059	104
742.942	91.6269	92.5141	71.9697			-0.69328		-3.61982	66.4006	-3.61979	4.88126			10.8867		-14.2796	-20820.5	-16.8739	1.56599			19.6251	696	1178	85
743.424	90.8156	92.3358	71.6701			-0.69297		-3.61951	-37.1357	-3.61949	4.96678			10.8903		-14.2723	-14003.5	-16.8703	2.35813			19.6457	890	1731	108
743.906	89.8883	92.1296	71.3593			-0.69266		-3.6192	-352.371	-3.61918	5.00731			10.8939		-14.265	-3482.44	-16.8666	1.46455			19.6662	958	2183	104
744.388	88.8375	91.9007	71.0324			-0.69234		-3.6189	-510.435	-3.61888	4.98211			10.8975		-14.2577	992.484	-16.863	2.13618			19.6868	1099	2312	84
744.87	87.6633	91.6586	70.6888			-0.69203		-3.61859	-468.005	-3.61857	5.10727			10.9011		-14.2504	-13038.1	-16.8594	5.11108			19.7073	1270	2702	82
745.352	86.3748	91.416	70.3297			-0.69172		-3.61829	-235.254	-3.61826	5.15647			10.9047		-14.2431	-11913.3	-16.8557	6.62773			19.7278	1455	2813	98
745.835	84.9898	91.1865	69.956			-0.69141		-3.61798	-126.987	-3.61796	5.2538			10.9084		-14.2358	-1837.23	-16.8521	7.79023			19.7484	1698	3215	84
746.317	83.5348	90.9828	69.5664			-0.69109		-3.61768	-10.7968	-3.61765	5.20783			10.912		-14.2285	1578.27	-16.8484	12.4182			19.7689	1726	3748	96
746.799	82.0448	90.8159	69.1589			-0.69078		-3.61737	184.988	-3.61735	5.04663			10.9156		-14.2213	-1750.98	-16.8448	12.3088			19.7895	1816	4278	92
747.281	80.5628	90.695	68.7336			-0.69047		-3.61707	-74.6567	-3.61704	5.01025			10.9192		-14.214	-7017.98	-16.8411	5.39143			19.81	1726	4820	84
747.763	79.1391	90.6275	68.2958			-0.69016		-3.61676	-556.971	-3.61674	4.90029			10.9228		-14.2067	3179.5	-16.8375	0.76614			19.8305	1410	5343	90
748.245	77.8288	90.6185	67.8572			-0.68984		-3.61645	-727.301	-3.61643	4.69892			10.9264		-14.1994	-4981.66	-16.8338	-4.5872			19.8511	1079	5849	95
748.727	76.6882	90.6692	67.4336			-0.68953		-3.61615	-641.18	-3.61613	4.48989			10.93		-14.1921	-8519.7	-16.8302	-12.2428			19.8716	812	5973	96
749.209	75.7682	90.7749	67.0403			-0.68922		-3.61584	-550.202	-3.61582	4.61516			10.9336		-14.1848	-6664.92	-16.8265	-14.5976			19.8922	578	6185	91
749.692	75.1084	90.925	66.6871			-0.68891		-3.61554	-477.985	-3.61551	4.9817			10.9372		-14.1775	-418.75	-16.8229	-14.4254			19.9127	454	6297	109
750.174	74.7324	91.1039	66.3758			-0.68859		-3.61523	-399.257	-3.61521	5.28187			10.9408		-14.1702	-5956.78	-16.8193	-10.594			19.9332	424	6362	94
750.656	74.6477	91.2948	66.1021			-0.68828		-3.61493	-459.934	-3.6149	5.27485			10.9445		-14.1629	-15186	-16.8156	-7.82674			19.9538	484	6261	123
751.138	74.8485	91.4842	65.8605			-0.68797		-3.61462	-347.049	-3.6146	5.12571			10.9481		-14.1556	-16598.1	-16.812	-9.52366			19.9743	417	5662	85
751.62	75.3196	91.6647	65.6508			-0.68766		-3.61431	-227.427	-3.61429	4.93045			10.9517		-14.1483	-15706.6	-16.8083	-9.55745			19.9949	434	4900	89
752.102	76.038	91.8359	65.4817			-0.68734		-3.61401	-70.1281	-3.61399	4.94762			10.9553		-14.141	-17602.1	-16.8047	-8.77707			20.0154	464	4140	111
752.584	76.9729	92.0023	65.3708			-0.68703		-3.6137	16.2876	-3.61368	4.91887			10.9589		-14.1338	-15817.4	-16.801	-5.47321			20.036	369	2689	112
753.066	78.0843	92.1696	65.3404			-0.68672		-3.6134	-158.439	-3.61338	4.77988			10.9625		-14.1265	-5968.36	-16.7974	-5.51517			20.0565	324	1915	108
753.548	79.3227	92.3405	65.4114			-0.68641		-3.61309	-247.255	-3.61307	4.88898			10.9661		-14.1192	1529.89	-16.7937	-8.03337			20.077	311	1271	101
754.031	80.6326	92.5127	65.5978			-0.68609		-3.61279	-269.893	-3.61276	5.03794			10.9697		-14.1119	-3400.95	-16.7901	-11.8171			20.0976	269	839	113
754.513	81.9581	92.6796	65.9045			-0.68578		-3.61248	-282.582	-3.61246	4.98579			10.9733		-14.1046	-4399.44	-16.7864	-16.9649			20.1181	284	580	124
754.995	83.2487	92.8317	66.3279			-0.68547		-3.61218	-288.864	-3.61215	4.94417			10.977		-14.0973	2793.94	-16.7828	-16.4152			20.1387	259	468	93
755.477	84.4641	92.9606	66.8574			-0.68516		-3.61187	-204.497	-3.61185	5.01652			10.9806		-14.09	6506.72	-16.7792	-14.0014			20.1592	320	419	103
755.959	85.5751	93.0614	67.4771			-0.68484		-3.61156	-115.419	-3.61154	4.98735			10.9842		-14.0827	-533.016	-16.7755	-13.58			20.1797	332	398	90
756.441	86.562	93.1339	68.1656			-0.68453		-3.61126	-25.7933	-3.61124	5.06866			10.9878		-14.0754	8471.97	-16.7719	-12.9044			20.2003	309	338	88
756.923	87.413	93.1819	68.8958			-0.68422		-3.61095	5.21461	-3.61093	5.14658			10.9914		-14.0681	13061.1	-16.7682	-10.9011			20.2208	302	336	93
757.405	88.1222	93.2113	69.6379			-0.68391		-3.61065	177.703	-3.61063	5.1422			10.995		-14.0608	13807.8	-16.7646	-6.78961			20.2414	310	276	101
757.888	88.6889	93.2287	70.3639			-0.68359		-3.61034	237.081	-3.61032	5.19934			10.9986		-14.0535	2655.42	-16.7609	-1.45362			20.2619	310	317	89
758.37	89.1169	93.2398	71.0552			-0.68328		-3.61004	61.7126	-3.61001	5.22618			11.0022		-14.0462	-1717.59	-16.7573	4.90002			20.2824	305	301	89
758.852	89.4136	93.2494	71.7091			-0.68297		-3.60973	-161.513	-3.60971	5.3023			11.0058		-14.039	-4332.03	-16.7536	12.595			20.303	249	309	99
759.334	89.5885	93.2615	72.3413			-0.68266		-3.60943	-359.315	-3.6094	5.07644			11.0095		-14.0317	1279.83	-16.75	15.2153			20.3235	224	293	112
759.816	89.6505	93.2793	72.9835			-0.68234		-3.60912	-448.42	-3.6091	5.03298			11.0131		-14.0244	1067.61	-16.7463	9.97031			20.3441	228	340	99
760.298	89.6061	93.3053	73.6765			-0.68203		-3.60881	-625.395	-3.60879	5.09191			11.0167		-14.0171	-4218.84	-16.7427	1.92866			20.3646	190	308	100
760.78	89.4569	93.3403	74.4566			-0.68172		-3.60851	-587.788	-3.60849	4.98963			11.0203		-14.0098	-8762.52	-16.739	2.33431			20.3851	182	335	107
761.262	89.2002	93.3828	75.3496			-0.6814		-3.6082	-460.192	-3.60818	4.94849			11.0239		-14.0025	-14314.5	-16.7354	4.47066			20.4057	170	324	95
761.744	88.8295	93.429	76.3645			-0.68109		-3.6079	-361.936	-3.60788	4.9904			11.0275		-13.9952	-3239.81	-16.7318	2.97987			20.4262	190	305	90
762.227	88.3364	93.4735	77.4944			-0.68078		-3.60759	-232.811	-3.60757	5.16869			11.0311		-13.9879	7251.34	-16.7281	2.52519			20.4468	172	324	102
762.709	87.7114	93.5104	78.7201			-0.68047		-3.60729	-266.145	-3.60726	5.23801			11.0347		-13.9806	-1931.45	-16.7245	-0.17316			20.4673	179	358	92
763.191	86.9457	93.5348	80.0157			-0.68015		-3.60698	-364.008	-3.60696	5.193			11.0383		-13.9733	-7168.69	-16.7208	-3.28107			20.4879	187	404	101
763.673	86.0313	93.5434	81.3511			-0.67984		-3.60668	-307.966	-3.60665	4.92633			11.042		-13.966	-10455	-16.7172	-4.93829			20.5084	196	420	107
764.155	84.9608	93.5345	82.6934			-0.67953		-3.60637	-46.5385	-3.60635	4.88617			11.0456		-13.9587	-10593.2	-16.7135	-3.68633			20.5289	217	453	93
764.637	83.7275	93.508	84.0067			-0.67922		-3.60606	43.3772	-3.60604	4.92269			11.0492		-13.9514	-12389.4	-16.7099	-3.09651			20.5495	221	519	102
765.119	82.3256	93.4651	85.2536			-0.6789		-3.60576	-231.904	-3.60574	4.58273			11.0528		-13.9442	-11385	-16.7062	-8.16975			20.57	251	521	85
765.601	80.7508	93.408	86.3975			-0.67859		-3.60545	-463.195	-3.60543	4.37001			11.0564		-13.9369	-9018.67	-16.7026	-11.3102			20.5906	248	605	103
766.083	79.0045	93.3405	87.4077			-0.67828		-3.60515	-386.503	-3.60513	4.402			11.06		-13.9296	-6076.28	-16.6989	-11.746			20.6111	223	655	95
766.566	77.0973	93.2679	88.2626			-0.67797		-3.60484	-163.48	-3.60482	4.4932			11.0636		-13.9223	2165.05	-16.6953	-11.5556			20.6316	247	749	113
767.048	75.056	93.1968	88.9519			-0.67765		-3.60454	-199.487	-3.60451	4.52045			11.0672		-13.915	-7819.41	-16.6917	-10.249			20.6522	267	931	116
767.53	72.9281	93.1341	89.4761			-0.67734		-3.60423	-239.368	-3.60421	4.65717			11.0708		-13.9077	-688.125	-16.688	-6.20105			20.6727	264	1055	103
768.012	70.7843	93.085	89.8436			-0.67703		-3.60393	-111.69	-3.6039	4.86101			11.0745		-13.9004	-177.484	-16.6844	-1.9137			20.6933	260	906	105
768.494	68.7165	93.0516	90.068			-0.67672		-3.60362	-136.026	-3.6036	5.12198			11.0781		-13.8931	-3543.2	-16.6807	-1.80409			20.7138	288	900	102
768.976	66.8302	93.0325	90.165			-0.6764		-3.60331	-385.51	-3.60329	5.20244			11.0817		-13.8858	-1730.7	-16.6771	-6.87517			20.7343	323	871	112
769.458	65.234	93.0239	90.1514			-0.67609		-3.60301	-715.628	-3.60299	5.07595			11.0853		-13.8785	-7408.53	-16.6734	-6.79717			20.7549	328	784	115
769.94	64.029	93.0209	90.0449			-0.67578		-3.6027	-850.312	-3.60268	4.96143			11.0889		-13.8712	-6529.42	-16.6698	-1.8706			20.7754	326	677	112
770.423	63.2998	93.0206	89.8637			-0.67547		-3.6024	-608.427	-3.60238	4.95509			11.0925		-13.8639	674.719	-16.6661	-0.6331			20.796	394	603	96
770.905	63.1077	93.0229	89.6265			-0.67515		-3.60209	-210.969	-3.60207	5.04774			11.0961		-13.8566	4821.16	-16.6625	-3.46283			20.8165	460	382	103
771.387	63.4844	93.0301	89.3512			-0.67484		-3.60179	-64.3052	-3.60176	5.23451			11.0997		-13.8494	5180.19	-16.6588	-10.0479			20.837	467	372	98
771.869	64.4265	93.0451	89.0521			-0.67453		-3.60148	-330.774	-3.60146	5.1038			11.1033		-13.8421	3303.52	-16.6552	-9.2822			20.8576	503	308	96
772.351	65.8903	93.0683	88.737			-0.67422		-3.60118	-718.307	-3.60115	4.91989			11.107		-13.8348	-4227.41	-16.6516	-9.82937			20.8781	520	248	93
772.833	67.7936	93.0963	88.406			-0.6739		-3.60087	-951.873	-3.60085	4.93013			11.1106		-13.8275	5009.72	-16.6479	-11.0562			20.8987	512	248	114
773.315	70.0234	93.1218	88.0514			-0.67359		-3.60056	-816.18	-3.60054	5.0207			11.1142		-13.8202	4855.27	-16.6443	-5.38513			20.9192	478	239	113
773.797	72.4508	93.1357	87.6612			-0.67328		-3.60026	-416.78	-3.60024	5.09839			11.1178		-13.8129	-5889.41	-16.6406	-0.68852			20.9398	425	254	103
774.279	74.9477	93.1305	87.2233			-0.67297		-3.59995	-261.751	-3.59993	5.05234			11.1214		-13.8056	6005.27	-16.637	-1.09206			20.9603	342	190	112
774.762	77.4007	93.103	86.7295			-0.67265		-3.59965	-173.847	-3.59962	4.76787			11.125		-13.7983	6128.41	-16.6333	2.92037			20.9808	280	274	92
775.244	79.7186	93.0559	86.1778			-0.67234		-3.59934	-226.651	-3.59932	4.74795			11.1286		-13.791	8476.22	-16.6297	5.16568			21.0014	247	283	111
775.726	81.8359	92.9967	85.5716			-0.67203		-3.59904	-488.432	-3.59901	5.04587			11.1322		-13.7837	6253.33	-16.626	3.85689			21.0219	217	271	99
776.208	83.7124	92.9349	84.9165			-0.67172		-3.59873	-475.231	-3.59871	5.23309			11.1358		-13.7764	-1578.8	-16.6224	5.47295			21.0425	219	306	115
776.69	85.3315	92.8792	84.2164			-0.6714		-3.59842	-281.44	-3.5984	5.45275			11.1395		-13.7691	-1730.45	-16.6187	3.53418			21.063	186	343	114
777.172	86.6979	92.8346	83.4702			-0.67109		-3.59812	-239.066	-3.5981	5.50761			11.1431		-13.7618	-3692.84	-16.6151	-0.94593			21.0835	213	369	127
777.654	87.8338	92.8021	82.6707			-0.67078		-3.59781	-141.406	-3.59779	5.37327			11.1467		-13.7546	-4353.14	-16.6114	-3.21517			21.1041	211	366	101
778.136	88.7742	92.7796	81.8065			-0.67047		-3.59751	-165.279	-3.59749	5.27016			11.1503		-13.7473	10483.9	-16.6078	-3.65726			21.1246	217	420	119
778.619	89.561	92.7629	80.865			-0.67015		-3.5972	-220.075	-3.59718	5.11966			11.1539		-13.74	5764.36	-16.6042	-0.06415			21.1452	229	468	105
779.101	90.2381	92.748	79.8356			-0.66984		-3.5969	-294.974	-3.59687	5.06583			11.1575		-13.7327	-2917.09	-16.6005	1.86595			21.1657	255	483	117
779.583	90.8464	92.7304	78.7109			-0.66953		-3.59659	-441.363	-3.59657	5.06557			11.1611		-13.7254	-3375.11	-16.5969	0.11616			21.1862	260	485	110
780.065	91.4201	92.7056	77.4873			-0.66922		-3.59629	-393.221	-3.59626	5.11968			11.1647		-13.7181	8271.53	-16.5932	-5.88834			21.2068	279	572	113
780.547	91.9843	92.6683	76.1646			-0.6689		-3.59598	-311.816	-3.59596	5.07881			11.1683		-13.7108	8708.67	-16.5896	-9.39432			21.2273	288	595	118
781.029	92.5534	92.6127	74.7473			-0.66859		-3.59567	-135.318	-3.59565	4.86385			11.172		-13.7035	-1256.09	-16.5859	-8.85503			21.2479	357	731	133
781.511	93.131	92.5337	73.2492			-0.66828		-3.59537	79.4785	-3.59535	4.84111			11.1756		-13.6962	4063.45	-16.5823	-7.80599			21.2684	316	713	115
781.993	93.7106	92.428	71.7003			-0.66797		-3.59506	106.682	-3.59504	4.88098			11.1792		-13.6889	2815.5	-16.5786	-6.65665			21.2889	368	651	126
782.476	94.2782	92.2959	70.1538			-0.66765		-3.59476	-32.7642	-3.59474	4.89363			11.1828		-13.6816	-3243.19	-16.575	-4.80327			21.3095	448	669	135
782.958	94.8156	92.1407	68.6894			-0.66734		-3.59445	-131.786	-3.59443	5.03875			11.1864		-13.6743	4640.47	-16.5713	-5.55137			21.33	540	725	138
783.44	95.3043	91.9682	67.4083			-0.66703		-3.59415	-218.195	-3.59412	5.27408			11.19		-13.667	5901.67	-16.5677	-7.96511			21.3506	681	728	145
783.922	95.7298	91.7843	66.419			-0.66672		-3.59384	-385.395	-3.59382	5.26061			11.1936		-13.6598	2986.56	-16.5641	-10.7362			21.3711	830	752	124
784.404	96.0848	91.5933	65.8154			-0.6664		-3.59354	-288.188	-3.59351	5.24124			11.1972		-13.6525	-5400.2	-16.5604	-14.2072			21.3917	1073	962	150
784.886	96.3695	91.3981	65.654			-0.66609		-3.59323	-93.4296	-3.59321	5.362			11.2008		-13.6452	-2723.42	-16.5568	-12.8911			21.4122	1232	972	145
785.368	96.5905	91.2011	65.9402			-0.66578		-3.59292	79.198	-3.5929	5.20738			11.2045		-13.6379	777.922	-16.5531	-7.63185			21.4327	1664	1093	161
785.85	96.7575	91.0065	66.6249			-0.66547		-3.59262	59.8133	-3.5926	4.82928			11.2081		-13.6306	-2506.98	-16.5495	-2.92327			21.4533	2018	1224	150
786.332	96.8796	90.8221	67.6159			-0.66515		-3.59231	-354.77	-3.59229	4.63841			11.2117		-13.6233	-1653.7	-16.5458	-4.46578			21.4738	2340	1271	157
786.814	96.964	90.6604	68.7943			-0.66484		-3.59201	-799.959	-3.59199	4.67213			11.2153		-13.616	-11655.7	-16.5422	-10.7733			21.4944	2664	1433	178
787.297	97.0164	90.5362	70.0344			-0.66453		-3.5917	-767.736	-3.59168	4.80536			11.2189		-13.6087	-22769.1	-16.5385	-14.5536			21.5149	3237	1543	163
787.779	97.0436	90.4633	71.221			-0.66422		-3.5914	-467.944	-3.59137	4.89849			11.2225		-13.6014	-26796.1	-16.5349	-12.5608			21.5354	3723	1667	149
788.261	97.0563	90.4503	72.2622			-0.6639		-3.59109	-322.108	-3.59107	4.99099			11.2261		-13.5941	-11174.6	-16.5312	-4.10252			21.556	4161	1689	176
788.743	97.0693	90.4984	73.0979			-0.66359		-3.59079	-268.454	-3.59076	5.005			11.2297		-13.5868	-10821.6	-16.5276	-3.27155			21.5765	4461	1832	183
789.225	97.1003	90.6004	73.7012			-0.66328		-3.59048	-99.7001	-3.59046	5.00137			11.2333		-13.5795	-19376.1	-16.5239	-10.7919			21.5971	4548	1770	207
789.707	97.1648	90.7432	74.0742			-0.66297		-3.59017	-131.619	-3.59015	5.1223			11.237		-13.5722	-8792.27	-16.5203	-10.9671			21.6176	4072	1654	214
790.189	97.2721	90.9107	74.2403			-0.66265		-3.58987	-201.633	-3.58985	5.22052			11.2406		-13.565	6042.3	-16.5167	-11.0687			21.6381	3308	1497	197
790.671	97.4213	91.0873	74.2338			-0.66234		-3.58956	-240.816	-3.58954	5.06273			11.2442		-13.5577	1462.64	-16.513	-11.617			21.6587	2294	1205	249
791.154	97.6018	91.2597	74.0904			-0.66203		-3.58926	-125.93	-3.58924	4.77551			11.2478		-13.5504	-8673.12	-16.5094	-10.8995			21.6792	1625	960	274
791.636	97.7957	91.418	73.8409			-0.66172		-3.58895	-91.6602	-3.58893	4.74777			11.2514		-13.5431	-4276.48	-16.5057	-11.7234			21.6998	1025	755	349
792.118	97.9839	91.5561	73.5078			-0.6614		-3.58865	-189.189	-3.58862	4.7309			11.255		-13.5358	4149.19	-16.5021	-13.674			21.7203	658	568	548
792.6	98.151	91.6718	73.106			-0.66109		-3.58834	-204.124	-3.58832	4.84807			11.2586		-13.5285	7841.88	-16.4984	-13.5492			21.7408	527	489	790
793.082	98.2893	91.7668	72.6471			-0.66078		-3.58804	-198.892	-3.58801	4.94719			11.2622		-13.5212	16681.2	-16.4948	-12.1224			21.7614	443	322	849
793.564	98.3983	91.8463	72.1436			-0.66047		-3.58773	-184.337	-3.58771	4.89438			11.2658		-13.5139	-2765.48	-16.4911	-16.8715			21.7819	399	259	1031
794.046	98.4826	91.9176	71.6126			-0.66015		-3.58742	-102.328	-3.5874	4.8125			11.2695		-13.5066	-9423.69	-16.4875	-20.6783			21.8025	411	256	1098
794.528	98.5478	91.9877	71.0762			-0.65984		-3.58712	-120.819	-3.5871	4.54053			11.2731		-13.4993	3649.98	-16.4838	-22.6864			21.823	450	204	1192
795.01	98.5974	92.0604	70.5597			-0.65953		-3.58681	-313.386	-3.58679	4.48829			11.2767		-13.492	-1910.56	-16.4802	-23.6149			21.8436	483	202	1405
795.493	98.6319	92.1335	70.0868			-0.65922		-3.58651	-269.515	-3.58649	4.57368			11.2803		-13.4847	-5947.19	-16.4766	-17.5673			21.8641	565	185	1706
795.975	98.6489	92.1986	69.6773			-0.6589		-3.5862	-241.688	-3.58618	4.51279			11.2839		-13.4774	-4236.22	-16.4729	-11.7059			21.8846	640	182	2180
796.457	98.6452	92.243	69.3453			-0.65859		-3.5859	-284.242	-3.58587	4.58648			11.2875		-13.4702	-6883.59	-16.4693	-9.89049			21.9052	785	207	2598
796.939	98.6172	92.2543	69.1031			-0.65828		-3.58559	-144.108	-3.58557	4.74357			11.2911		-13.4629	2632.08	-16.4656	-10.4735			21.9257	908	181	2847
797.421	98.561	92.2256	68.9659			-0.65797		-3.58529	2.79657	-3.58526	4.86056			11.2947		-13.4556	-4462.78	-16.462	-14.7046			21.9463	1122	175	3307
797.903	98.4717	92.1589	68.9561			-0.65765		-3.58498	-132.483	-3.58496	4.8211			11.2983		-13.4483	-18135.4	-16.4583	-16.911			21.9668	1379	180	4410
798.385	98.343	92.0658	69.1036			-0.65734		-3.58467	-262.852	-3.58465	4.92491			11.3019		-13.441	-12691.3	-16.4547	-16.4539			21.9873	1625	188	5339
798.867	98.1669	91.9643	69.4415			-0.65703		-3.58437	-222.659	-3.58435	5.00176			11.3056		-13.4337	183.5	-16.451	-17.2689			22.0079	1842	197	5446
799.35	97.9365	91.8737	69.9969			-0.65672		-3.58406	-279.993	-3.58404	5.00966			11.3092		-13.4264	2859.44	-16.4474	-14.585			22.0284	2228	174	4672
799.832	97.648	91.8086	70.7827			-0.6564		-3.58376	-353.432	-3.58374	4.91073			11.3128		-13.4191	1375.22	-16.4437	-6.11087			22.049	2479	195	4089
800.314	97.3032	91.775	71.7926			-0.65609		-3.58345	-418.514	-3.58343	4.70606			11.3164		-13.4118	-9836.12	-16.4401	-1.70171			22.0695	2880	185	2993
800.796	96.911	91.7702	73.0008			-0.65578		-3.58315	-586.288	-3.58312	4.64933			11.32		-13.4045	-9779.69	-16.4365	-0.18258			22.09	3026	187	1910
801.278	96.4873	91.7853	74.3674			-0.65547		-3.58284	-678.263	-3.58282	4.59759			11.3236		-13.3972	-2410.45	-16.4328	-3.76108			22.1106	2790	200	1241
801.76	96.0537	91.8096	75.8439			-0.65515		-3.58253	-414.13	-3.58251	4.4823			11.3272		-13.3899	1493.97	-16.4292	-9.12698			22.1311	2273	184	838
802.242	95.637	91.8342	77.3773			-0.65484		-3.58223	-181.42	-3.58221	4.32906			11.3308		-13.3827	2684.19	-16.4255	-11.8812			22.1517	2099	204	747
802.724	95.2675	91.8544	78.9125			-0.65453		-3.58192	-155.937	-3.5819	4.31052			11.3344		-13.3754	-6099.45	-16.4219	-10.4594			22.1722	1622	198	582
803.207	94.9767	91.8685	80.3934			-0.65422		-3.58162	-541.263	-3.5816	4.55852			11.3381		-13.3681	1756.08	-16.4182	-5.43882			22.1927	1341	183	635
803.689	94.7944	91.8764	81.7655			-0.6539		-3.58131	-792.114	-3.58129	4.77665			11.3417		-13.3608	-1626.56	-16.4146	-4.33025			22.2133	1048	182	621
804.171	94.7434	91.8779	82.9799			-0.65359		-3.58101	-683.246	-3.58098	4.77358			11.3453		-13.3535	-4217.23	-16.4109	-8.96076			22.2338	794	198	541
804.653	94.8345	91.8714	83.9978			-0.65328		-3.5807	-536.699	-3.58068	4.6629			11.3489		-13.3462	3709.23	-16.4073	-10.3401			22.2544	646	208	594
805.135	95.062	91.855	84.7943			-0.65297		-3.5804	-405.856	-3.58037	4.60134			11.3525		-13.3389	3570.41	-16.4036	-3.73355			22.2749	574	194	571
805.617	95.402	91.8275	85.3602			-0.65265		-3.58009	-269.743	-3.58007	4.72579			11.3561		-13.3316	2722.14	-16.4	-1.54719			22.2955	491	231	609
806.099	95.8145	91.7895	85.7004			-0.65234		-3.57978	-271.934	-3.57976	4.95539			11.3597		-13.3243	4375.67	-16.3963	-4.91276			22.316	458	205	534
806.581	96.249	91.7442	85.831			-0.65203		-3.57948	-483.986	-3.57946	4.94904			11.3633		-13.317	2614.98	-16.3927	-8.82757			22.3365	490	216	539
807.063	96.6535	91.6955	85.7756			-0.65171		-3.57917	-582.187	-3.57915	4.93732			11.3669		-13.3097	9297.44	-16.3891	-10.485			22.3571	492	202	504
807.545	96.9848	91.6476	85.5613			-0.6514		-3.57887	-479.339	-3.57885	5.0573			11.3706		-13.3024	9095.33	-16.3854	-7.46311			22.3776	641	244	521
808.028	97.2157	91.6024	85.2143			-0.65109		-3.57856	-298.164	-3.57854	5.3264			11.3742		-13.2951	16749.3	-16.3818	-2.27873			22.3982	728	240	544
808.51	97.3386	91.5598	84.7574			-0.65078		-3.57826	-177.845	-3.57823	5.37548			11.3778		-13.2879	12648.6	-16.3781	-0.51994			22.4187	821	239	688
808.992	97.3613	91.5178	84.2078			-0.65046		-3.57795	-245.905	-3.57793	5.34397			11.3814		-13.2806	20711.7	-16.3745	0.2807			22.4392	1009	272	770
809.474	97.3011	91.4731	83.5775			-0.65015		-3.57765	-521.215	-3.57762	5.33842			11.385		-13.2733	20455.4	-16.3708	0.15373			22.4598	1187	232	1014
809.956	97.1763	91.4216	82.8741			-0.64984		-3.57734	-640.599	-3.57732	5.29269			11.3886		-13.266	9777.38	-16.3672	-0.41342			22.4803	1410	236	1179
810.438	97.0013	91.3583	82.1025			-0.64953		-3.57703	-512.24	-3.57701	5.2865			11.3922		-13.2587	13056.8	-16.3635	1.70478			22.5009	1590	289	1403
810.92	96.7857	91.2773	81.2663			-0.64921		-3.57673	-290.775	-3.57671	5.30806			11.3958		-13.2514	18469.3	-16.3599	0.42437			22.5214	1900	254	1597
811.403	96.5359	91.1714	80.3686			-0.6489		-3.57642	-100.715	-3.5764	5.13793			11.3994		-13.2441	12388.4	-16.3562	-7.06412			22.5419	2273	295	1910
811.885	96.2587	91.0326	79.4124			-0.64859		-3.57612	78.7881	-3.5761	4.96306			11.4031		-13.2368	5568.75	-16.3526	-12.7679			22.5625	2522	300	2236
812.367	95.9629	90.8537	78.4008			-0.64828		-3.57581	-151.53	-3.57579	5.09642			11.4067		-13.2295	-2117	-16.349	-12.7926			22.583	2877	330	2556
812.849	95.658	90.6291	77.3372			-0.64796		-3.57551	-266.295	-3.57548	5.11762			11.4103		-13.2222	-5748.48	-16.3453	-10.2451			22.6036	2933	326	2874
813.331	95.3511	90.3544	76.2254			-0.64765		-3.5752	-204.61	-3.57518	5.02394			11.4139		-13.2149	4958.92	-16.3417	-5.52203			22.6241	2804	356	3518
813.813	95.0428	90.0263	75.0703			-0.64734		-3.5749	-275.514	-3.57487	4.79978			11.4175		-13.2076	48.2813	-16.338	-0.70872			22.6446	2579	377	4239
814.295	94.7248	89.6404	73.8773			-0.64703		-3.57459	-381.708	-3.57457	4.74839			11.4211		-13.2003	13789.7	-16.3344	-0.88974			22.6652	2031	368	5182
814.777	94.3812	89.1907	72.652			-0.64671		-3.57428	-501.783	-3.57426	4.88869			11.4247		-13.1931	11483.8	-16.3307	-0.48408			22.6857	1602	444	5691
815.259	93.9924	88.672	71.3998			-0.6464		-3.57398	-579.868	-3.57396	5.04027			11.4283		-13.1858	2251.56	-16.3271	2.75604			22.7063	1215	576	6070
815.742	93.5409	88.0842	70.1261			-0.64609		-3.57367	-618.084	-3.57365	5.01734			11.4319		-13.1785	6974.02	-16.3234	2.25979			22.7268	908	672	5589
816.224	93.0163	87.4402	68.8389			-0.64578		-3.57337	-708.061	-3.57335	5.10828			11.4356		-13.1712	8847.53	-16.3198	-2.74618			22.7474	783	879	4974
816.706	92.4161	86.7723	67.552			-0.64546		-3.57306	-659.216	-3.57304	5.21316			11.4392		-13.1639	8211.95	-16.3161	-6.17335			22.7679	639	1281	4153
817.188	91.7431	86.1355	66.2878			-0.64515		-3.57276	-514.215	-3.57273	5.18906			11.4428		-13.1566	1345.64	-16.3125	-14.8473			22.7884	549	1825	2861
817.67	90.9998	85.603	65.0791			-0.64484		-3.57245	-694.813	-3.57243	5.11787			11.4464		-13.1493	-5170.95	-16.3088	-17.5477			22.809	447	2306	1924
818.152	90.1809	85.255	63.9675			-0.64453		-3.57215	-781.908	-3.57212	5.03039			11.45		-13.142	-4561.19	-16.3052	-13.1595			22.8295	449	2695	1385
818.634	89.2679	85.1604	62.9992			-0.64421		-3.57184	-665.029	-3.57182	5.05492			11.4536		-13.1347	-7079.06	-16.3016	-7.8747			22.8501	441	2771	828
819.116	88.2272	85.3578	62.2185			-0.6439		-3.57153	-446.989	-3.57151	5.10848			11.4572		-13.1274	-6503.44	-16.2979	-2.49716			22.8706	413	2946	569
819.598	87.0126	85.8431	61.6628			-0.64359		-3.57123	-324.931	-3.57121	5.17748			11.4608		-13.1201	-14544.8	-16.2943	-0.01091			22.8911	475	3115	413
820.081	85.5737	86.5679	61.3607			-0.64328		-3.57092	-293.786	-3.5709	5.16113			11.4644		-13.1128	-18226.7	-16.2906	2.52437			22.9117	492	3313	352
820.563	83.8682	87.4505	61.3332			-0.64296		-3.57062	-424.079	-3.5706	5.04605			11.4681		-13.1055	-13636.4	-16.287	-0.35323			22.9322	508	3472	302
821.045	81.877	88.3938	61.5954			-0.64265		-3.57031	-267.92	-3.57029	4.80658			11.4717		-13.0983	-1622.78	-16.2833	-3.64867			22.9528	634	4069	280
821.527	79.6201	89.3054	62.1567			-0.64234		-3.57001	-267.656	-3.56998	4.76109			11.4753		-13.091	-6725.58	-16.2797	-10.8978			22.9733	678	4935	261
822.009	77.1671	90.1123	63.0183			-0.64203		-3.5697	-343.707	-3.56968	4.79366			11.4789		-13.0837	-6270.98	-16.276	-16.5989			22.9938	861	5165	234
822.491	74.6421	90.7692	64.1679			-0.64171		-3.5694	-334.719	-3.56937	4.82753			11.4825		-13.0764	1050.87	-16.2724	-12.9079			23.0144	947	5483	240
822.973	72.2155	91.2592	65.5756			-0.6414		-3.56909	-242.025	-3.56907	5.07407			11.4861		-13.0691	-11211.6	-16.2687	-9.21906			23.0349	1045	7097	266
823.455	70.0844	91.589	67.1938			-0.64109		-3.56878	-31.1799	-3.56876	5.15869			11.4897		-13.0618	-13240.6	-16.2651	-11.0996			23.0555	1184	7908	249
823.938	68.4432	91.7809	68.9615			-0.64078		-3.56848	43.1221	-3.56846	5.04785			11.4933		-13.0545	-2139.56	-16.2615	-9.58325			23.076	1227	7945	307
824.42	67.4497	91.8645	70.8114			-0.64046		-3.56817	58.2663	-3.56815	4.93348			11.4969		-13.0472	5802.36	-16.2578	-0.16807			23.0965	1165	7871	372
824.902	67.1947	91.8704	72.677			-0.64015		-3.56787	174.573	-3.56785	4.91704			11.5006		-13.0399	1524.77	-16.2542	6.35631			23.1171	1137	8410	417
825.384	67.6808	91.8267	74.4969			-0.63984		-3.56756	207.217	-3.56754	4.90887			11.5042		-13.0326	-2392.2	-16.2505	5.14825			23.1376	883	7299	421
825.866	68.8164	91.757	76.2173			-0.63953		-3.56726	190.793	-3.56723	4.72533			11.5078		-13.0253	-3684.92	-16.2469	2.29017			23.1582	744	5087	530
826.348	70.4283	91.6795	77.7927			-0.63921		-3.56695	-166.291	-3.56693	4.72651			11.5114		-13.018	-3016.73	-16.2432	3.26856			23.1787	652	4375	588
826.83	72.2916	91.606	79.1885			-0.6389		-3.56664	-435.677	-3.56662	4.88457			11.515		-13.0107	1380.83	-16.2396	3.53482			23.1993	523	3291	661
827.312	74.1708	91.542	80.3828			-0.63859		-3.56634	-211.464	-3.56632	4.7873			11.5186		-13.0035	739.141	-16.2359	2.76877			23.2198	503	2418	785
827.794	75.8593	91.4867	81.3695			-0.63828		-3.56603	116.462	-3.56601	4.53662			11.5222		-12.9962	-2128.81	-16.2323	0.79479			23.2403	526	2364	880
828.277	77.2061	91.4356	82.1572			-0.63796		-3.56573	-81.1148	-3.56571	4.6014			11.5258		-12.9889	2826.69	-16.2286	-1.66657			23.2609	505	2370	996
828.759	78.1246	91.3828	82.7676			-0.63765		-3.56542	-352.426	-3.5654	4.82259			11.5294		-12.9816	4034.72	-16.225	-4.17325			23.2814	562	2703	1140
829.241	78.5845	91.3239	83.2293			-0.63734		-3.56512	-303.815	-3.56509	4.85721			11.5331		-12.9743	-3802.55	-16.2214	-8.15961			23.302	617	2889	1314
829.723	78.5944	91.2573	83.5722			-0.63703		-3.56481	-131.932	-3.56479	4.85844			11.5367		-12.967	-6042.64	-16.2177	-16.2814			23.3225	632	3026	1554
830.205	78.183	91.1839	83.8217			-0.63671		-3.56451	-150.028	-3.56448	4.86489			11.5403		-12.9597	-3805.66	-16.2141	-16.758			23.343	676	3182	1668
830.687	77.3868	91.1049	83.9958			-0.6364		-3.5642	-179.462	-3.56418	4.81764			11.5439		-12.9524	6516.77	-16.2104	-11.4323			23.3636	649	3420	1600
831.169	76.246	91.0191	84.1046			-0.63609		-3.56389	-199.786	-3.56387	4.90754			11.5475		-12.9451	922.172	-16.2068	-7.81886			23.3841	717	3466	1501
831.651	74.8098	90.9218	84.1528			-0.63578		-3.56359	-231.795	-3.56357	4.86597			11.5511		-12.9378	1008.7	-16.2031	-3.68534			23.4047	521	3708	1332
832.134	73.1452	90.8041	84.1435			-0.63546		-3.56328	-73.2419	-3.56326	4.83426			11.5547		-12.9305	1313.72	-16.1995	-0.46371			23.4252	469	3738	1011
832.616	71.3451	90.6559	84.0812			-0.63515		-3.56298	-109.03	-3.56296	4.94341			11.5583		-12.9232	-2562.5	-16.1958	0.41319			23.4457	383	3074	741
833.098	69.5281	90.4694	83.9736			-0.63484		-3.56267	-130.498	-3.56265	5.02281			11.5619		-12.9159	-6810.62	-16.1922	-0.06974			23.4663	303	2826	523
833.58	67.8264	90.2434	83.8305			-0.63453		-3.56237	100.456	-3.56234	5.14349			11.5656		-12.9087	1425.61	-16.1885	-2.10203			23.4868	290	2511	377
834.062	66.3637	89.9856	83.6618			-0.63421		-3.56206	216.587	-3.56204	5.09932			11.5692		-12.9014	4093.47	-16.1849	-5.95866			23.5074	254	1952	304
834.544	65.2254	89.7134	83.4756			-0.6339		-3.56176	75.6269	-3.56173	4.91237			11.5728		-12.8941	-193.547	-16.1812	-4.40189			23.5279	227	1605	277
835.026	64.4357	89.4521	83.2767			-0.63359		-3.56145	-195.308	-3.56143	4.99253			11.5764		-12.8868	3488.23	-16.1776	-3.90152			23.5484	197	1270	231
835.508	63.947	89.2306	83.0674			-0.63328		-3.56114	-365.492	-3.56112	5.0512			11.58		-12.8795	8059.33	-16.174	-10.5419			23.569	236	1185	243
835.99	63.6501	89.0769	82.8488			-0.63296		-3.56084	-399.344	-3.56082	4.97897			11.5836		-12.8722	20114.7	-16.1703	-15.9672			23.5895	232	1100	251
836.472	63.3991	89.0129	82.6226			-0.63265		-3.56053	-301.554	-3.56051	5.11526			11.5872		-12.8649	17049.8	-16.1667	-12.5278			23.6101	270	1084	247
836.955	63.0458	89.05	82.3923			-0.63234		-3.56023	-171.434	-3.56021	5.30861			11.5908		-12.8576	3345	-16.163	-8.13473			23.6306	296	901	237
837.437	62.473	89.186	82.1614			-0.63203		-3.55992	-161.542	-3.5599	5.32382			11.5944		-12.8503	-7006.48	-16.1594	-6.06885			23.6512	307	707	258
837.919	61.62	89.404	81.9322			-0.63171		-3.55962	-429.707	-3.55959	5.29681			11.5981		-12.843	-2245.97	-16.1557	-5.30539			23.6717	343	681	264
838.401	60.4966	89.6738	81.7038			-0.6314		-3.55931	-620.408	-3.55929	5.26513			11.6017		-12.8357	-9329.06	-16.1521	-9.95748			23.6922	414	550	256
838.883	59.1817	89.9575	81.4718			-0.63109		-3.55901	-497.421	-3.55898	4.99698			11.6053		-12.8284	2575.78	-16.1484	-10.4102			23.7128	427	402	282
839.365	57.81	90.2158	81.2292			-0.63078		-3.5587	-419.649	-3.55868	4.81473			11.6089		-12.8211	4560.77	-16.1448	-8.9639			23.7333	503	367	346
839.847	56.5503	90.4165	80.9693			-0.63046		-3.55839	-333.964	-3.55837	4.97129			11.6125		-12.8139	-742.516	-16.1411	-9.09747			23.7539	535	322	344
840.33	55.58	90.5392	80.6882			-0.63015		-3.55809	-416.743	-3.55807	5.15389			11.6161		-12.8066	-171.875	-16.1375	-9.562			23.7744	600	324	435
840.812	55.0591	90.5783	80.3855			-0.62984		-3.55778	-509.439	-3.55776	5.11488			11.6197		-12.7993	-2428.75	-16.1339	-11.2658			23.7949	750	332	501
841.294	55.1069	90.5419	80.0642			-0.62953		-3.55748	-535.257	-3.55746	5.10614			11.6233		-12.792	2144.19	-16.1302	-12.0288			23.8155	783	343	536
841.776	55.7843	90.4479	79.7274			-0.62921		-3.55717	-484.956	-3.55715	5.35648			11.6269		-12.7847	13178.2	-16.1266	-7.50332			23.836	967	297	627
842.258	57.085	90.3189	79.3764			-0.6289		-3.55687	-633.456	-3.55684	5.45847			11.6306		-12.7774	2305.8	-16.1229	-2.559			23.8566	983	298	776
842.74	58.9397	90.177	79.0087			-0.62859		-3.55656	-762.16	-3.55654	5.11118			11.6342		-12.7701	4960.69	-16.1193	-1.54126			23.8771	1069	282	905
843.222	61.2317	90.0393	78.6185			-0.62828		-3.55626	-751.416	-3.55623	4.88955			11.6378		-12.7628	3734.58	-16.1156	-4.49143			23.8976	1132	269	1103
843.704	63.8192	89.9168	78.1986			-0.62796		-3.55595	-746.109	-3.55593	4.85391			11.6414		-12.7555	7101.5	-16.112	-4.12234			23.9182	1070	237	1241
844.186	66.5563	89.8131	77.744			-0.62765		-3.55564	-474.422	-3.55562	4.74785			11.645		-12.7482	1492.87	-16.1083	0.49284			23.9387	864	225	1480
844.669	69.3087	89.7248	77.2532			-0.62734		-3.55534	-258.923	-3.55532	4.76818			11.6486		-12.7409	-2448.34	-16.1047	-1.32682			23.9593	781	194	1652
845.151	71.9625	89.6421	76.7288			-0.62703		-3.55503	-271.078	-3.55501	4.79733			11.6522		-12.7336	-7366.84	-16.101	-4.69264			23.9798	662	238	1656
845.633	74.4291	89.5494	76.1764			-0.62671		-3.55473	-275.008	-3.55471	4.86734			11.6558		-12.7264	-11160.6	-16.0974	-7.54516			24.0003	454	230	1981
846.115	76.6477	89.4264	75.6015			-0.6264		-3.55442	-169.953	-3.5544	4.94925			11.6594		-12.7191	-25849	-16.0938	-8.18343			24.0209	353	181	2130
846.597	78.585	89.2514	75.0077			-0.62609		-3.55412	-113.276	-3.55409	5.07496			11.6631		-12.7118	-12845.2	-16.0901	-5.23645			24.0414	325	220	2150
847.079	80.2335	89.0052	74.3961			-0.62578		-3.55381	-342.383	-3.55379	5.05863			11.6667		-12.7045	-4634.33	-16.0865	-2.68186			24.062	283	185	1898
847.561	81.6047	88.6751	73.7652			-0.62546		-3.55351	-393.609	-3.55348	5.18849			11.6703		-12.6972	9036.39	-16.0828	-2.17281			24.0825	296	226	1720
848.043	82.7215	88.2563	73.1132			-0.62515		-3.5532	-288.399	-3.55318	5.26345			11.6739		-12.6899	12476	-16.0792	-0.89834			24.1031	298	205	1465
848.525	83.6099	87.7505	72.4374			-0.62484		-3.55289	-306.03	-3.55287	4.98916			11.6775		-12.6826	9369.22	-16.0755	-1.19362			24.1236	349	236	1140
849.008	84.293	87.1601	71.7349			-0.62453		-3.55259	-512.407	-3.55257	4.74156			11.6811		-12.6753	-2301.19	-16.0719	-1.71341			24.1441	403	189	823
849.49	84.7895	86.4811	71.0007			-0.62421		-3.55228	-545.269	-3.55226	4.72041			11.6847		-12.668	337.813	-16.0682	-1.17126			24.1647	423	190	602
849.972	85.1161	85.6974	70.2278			-0.6239		-3.55198	-569.337	-3.55196	4.85951			11.6883		-12.6607	608.156	-16.0646	-3.12392			24.1852	474	190	441
850.454	85.2908	84.781	69.4088			-0.62359		-3.55167	-647.422	-3.55165	4.91726			11.6919		-12.6534	846	-16.0609	-0.87073			24.2058	556	195	360
850.936	85.3369	83.6992	68.5409			-0.62327		-3.55137	-544.844	-3.55134	5.13044			11.6955		-12.6461	-227.984	-16.0573	2.13896			24.2263	586	209	349
851.418	85.2841	82.4312	67.6326			-0.62296		-3.55106	-396.483	-3.55104	5.18072			11.6992		-12.6388	8138.41	-16.0536	1.02966			24.2468	641	181	266
851.9	85.1661	80.9869	66.7111			-0.62265		-3.55075	-425.006	-3.55073	5.06983			11.7028		-12.6316	5380.36	-16.05	-5.63237			24.2674	699	171	276
852.382	85.0171	79.4243	65.825			-0.62234		-3.55045	-390.314	-3.55043	5.00009			11.7064		-12.6243	6129.39	-16.0464	-11.2904			24.2879	796	184	220
852.865	84.8668	77.8556	65.0429			-0.62202		-3.55014	-342.329	-3.55012	5.12744			11.71		-12.617	12160.7	-16.0427	-12.9858			24.3085	870	194	198
853.347	84.7366	76.4389	64.4444			-0.62171		-3.54984	-282.119	-3.54982	5.04391			11.7136		-12.6097	20893.9	-16.0391	-17.82			24.329	937	192	189
853.829	84.6379	75.3514	64.1073			-0.6214		-3.54953	97.8779	-3.54951	4.78849			11.7172		-12.6024	13426.7	-16.0354	-18.3954			24.3495	819	188	183
854.311	84.5725	74.7541	64.0936			-0.62109		-3.54923	237.467	-3.54921	4.5993			11.7208		-12.5951	9616	-16.0318	-15.5065			24.3701	694	180	162
854.793	84.5333	74.7551	64.4388			-0.62077		-3.54892	95.8044	-3.5489	4.73909			11.7244		-12.5878	5215.91	-16.0281	-10.0202			24.3906	573	179	152
855.275	84.5067	75.3859	65.1465			-0.62046		-3.54862	-72.0122	-3.54859	4.82903			11.728		-12.5805	1299.58	-16.0245	-5.60644			24.4112	469	195	130
855.757	84.4735	76.5941	66.1888			-0.62015		-3.54831	-400.052	-3.54829	4.61476			11.7317		-12.5732	434.219	-16.0208	-7.05454			24.4317	360	205	123
856.239	84.4098	78.2542	67.5085			-0.61984		-3.548	-575.658	-3.54798	4.64333			11.7353		-12.5659	10393.7	-16.0172	-11.5744			24.4522	319	215	148
856.721	84.29	80.1906	69.0244			-0.61952		-3.5477	-666.45	-3.54768	4.89898			11.7389		-12.5586	6226.48	-16.0135	-15.9771			24.4728	240	198	120
857.204	84.0909	82.21	70.6383			-0.61921		-3.54739	-596.604	-3.54737	5.14433			11.7425		-12.5513	180.031	-16.0099	-15.2971			24.4933	199	210	133
857.686	83.7993	84.1337	72.2459			-0.6189		-3.54709	-419.949	-3.54707	5.17127			11.7461		-12.544	-6452.72	-16.0063	-11.6854			24.5139	207	216	104
858.168	83.4195	85.8263	73.749			-0.61859		-3.54678	-359.744	-3.54676	5.13058			11.7497		-12.5368	-922.141	-16.0026	-10.3356			24.5344	196	242	121
858.65	82.9786	87.2107	75.0686			-0.61827		-3.54648	-255.232	-3.54645	5.08039			11.7533		-12.5295	4379.48	-15.999	-10.0228			24.555	214	238	121
859.132	82.5263	88.2695	76.1522			-0.61796		-3.54617	-101.21	-3.54615	4.98539			11.7569		-12.5222	-2594.13	-15.9953	-7.51495			24.5755	189	225	121
859.614	82.1278	89.0315	76.9779			-0.61765		-3.54587	-88.7041	-3.54584	4.85035			11.7605		-12.5149	-4311.55	-15.9917	-7.67597			24.596	205	222	102
860.096	81.8507	89.5517	77.5498			-0.61734		-3.54556	1.7727	-3.54554	4.56955			11.7642		-12.5076	-5795.83	-15.988	-10.6937			24.6166	200	204	98
860.578	81.7473	89.891	77.8921			-0.61702		-3.54525	-99.3422	-3.54523	4.39772			11.7678		-12.5003	-2825.61	-15.9844	-10.4291			24.6371	197	223	95
861.061	81.8407	90.1006	78.0406			-0.61671		-3.54495	-182.365	-3.54493	4.47605			11.7714		-12.493	-3475.25	-15.9807	-10.1253			24.6577	184	213	103
861.543	82.1164	90.2141	78.0355			-0.6164		-3.54464	-235.953	-3.54462	4.56833			11.775		-12.4857	-2701.14	-15.9771	-13.5902			24.6782	168	220	128
862.025	82.527	90.2479	77.9156			-0.61609		-3.54434	-198.955	-3.54432	4.54791			11.7786		-12.4784	7288.2	-15.9734	-14.9997			24.6987	182	186	97
862.507	83.0068	90.207	77.7158			-0.61577		-3.54403	-192.092	-3.54401	4.59327			11.7822		-12.4711	9372.52	-15.9698	-16.1785			24.7193	241	173	102
862.989	83.4937	90.0941	77.4654			-0.61546		-3.54373	-214.229	-3.5437	4.77652			11.7858		-12.4638	-4365.75	-15.9661	-20.0142			24.7398	212	193	110
863.471	83.9489	89.9158	77.188			-0.61515		-3.54342	-151.143	-3.5434	4.82752			11.7894		-12.4565	-9601.33	-15.9625	-19.856			24.7604	220	209	107
863.953	84.3684	89.688	76.9015			-0.61484		-3.54312	41.3588	-3.54309	4.96899			11.793		-12.4492	-1371.53	-15.9589	-17.5564			24.7809	197	170	114
864.435	84.7823	89.4355	76.6173			-0.61452		-3.54281	90.2665	-3.54279	5.00634			11.7967		-12.442	-1420.19	-15.9552	-21.3864			24.8014	206	154	103
864.918	85.2422	89.1887	76.3398			-0.61421		-3.5425	68.7708	-3.54248	4.88826			11.8003		-12.4347	-2378.5	-15.9516	-24.6904			24.822	206	156	115
865.399	85.801	88.9789	76.0669			-0.6139		-3.5422	-43.9606	-3.54218	4.91552			11.8039		-12.4274	3938.89	-15.9479	-25.0804			24.8425	258	152	98
865.882	86.4925	88.8321	75.7916			-0.61359		-3.54189	-125.516	-3.54187	5.00467			11.8075		-12.4201	2841.97	-15.9443	-23.1522			24.8631	258	173	96
866.364	87.317	88.765	75.5058			-0.61327		-3.54159	-168.919	-3.54157	5.05774			11.8111		-12.4128	2693.86	-15.9406	-19.9591			24.8836	304	162	108
866.846	88.2378	88.7825	75.2039			-0.61296		-3.54128	-210.892	-3.54126	4.85386			11.8147		-12.4055	-1410.59	-15.937	-16.7031			24.9041	319	166	114
867.328	89.1908	88.8772	74.8859			-0.61265		-3.54098	-314.145	-3.54095	4.78035			11.8183		-12.3982	-7537.64	-15.9333	-12.1869			24.9247	324	155	106
867.81	90.1002	89.0306	74.5582			-0.61234		-3.54067	-455.832	-3.54065	4.90188			11.8219		-12.3909	-5822.23	-15.9297	-10.2801			24.9452	378	152	121
868.292	90.8974	89.2151	74.2316			-0.61202		-3.54037	-381.46	-3.54034	4.96917			11.8255		-12.3836	-6571.69	-15.926	-10.9417			24.9658	465	142	117
868.774	91.5361	89.3975	73.9179			-0.61171		-3.54006	-322.464	-3.54004	5.01918			11.8292		-12.3763	-1878.56	-15.9224	-8.57106			24.9863	576	168	114
869.256	92.0006	89.5442	73.6265			-0.6114		-3.53975	-162.973	-3.53973	5.12434			11.8328		-12.369	-5100.66	-15.9188	-2.17925			25.0069	667	137	97
869.739	92.3036	89.6267	73.3619			-0.61109		-3.53945	77.6065	-3.53943	4.85712			11.8364		-12.3617	-2409.98	-15.9151	4.43027			25.0274	798	149	123
870.221	92.477	89.6275	73.1235			-0.61077		-3.53914	-26.5379	-3.53912	4.76232			11.84		-12.3544	-2839.98	-15.9115	8.14541			25.0479	994	165	109
870.703	92.558	89.5435	72.9072			-0.61046		-3.53884	-266.027	-3.53882	4.80203			11.8436		-12.3472	-9172.87	-15.9078	8.82186			25.0685	1185	174	98
871.185	92.5778	89.3859	72.7073			-0.61015		-3.53853	-354.332	-3.53851	4.78423			11.8472		-12.3399	5119.81	-15.9042	4.70067			25.089	1467	186	116
871.667	92.5553	89.1768	72.5175			-0.60984		-3.53823	-338.118	-3.5382	4.7027			11.8508		-12.3326	8493.41	-15.9005	-2.95672			25.1096	1780	176	110
872.149	92.4971	88.9441	72.3317			-0.60952		-3.53792	-270.994	-3.5379	4.49831			11.8544		-12.3253	7435.38	-15.8969	-7.24426			25.1301	2050	164	99
872.631	92.4027	88.7142	72.1437			-0.60921		-3.53762	-223.831	-3.53759	4.29416			11.858		-12.318	9613.83	-15.8932	-7.14283			25.1506	2527	165	116
873.113	92.2706	88.5072	71.9473			-0.6089		-3.53731	-125.432	-3.53729	4.10281			11.8617		-12.3107	10603.2	-15.8896	-4.62353			25.1712	2980	147	145
873.596	92.1031	88.3335	71.7377			-0.60859		-3.537	-65.1915	-3.53698	3.9017			11.8653		-12.3034	3171.81	-15.8859	-5.03991			25.1917	3396	163	131
874.078	91.9071	88.1936	71.5138			-0.60827		-3.5367	-180.123	-3.53668	3.87826			11.8689		-12.2961	8521.91	-15.8823	-9.72003			25.2123	3519	140	112
874.56	91.6918	88.0805	71.2794			-0.60796		-3.53639	-164.567	-3.53637	4.3035			11.8725		-12.2888	554.563	-15.8787	-12.8663			25.2328	3523	159	136
875.042	91.4655	87.982	71.0435			-0.60765		-3.53609	-227.68	-3.53607	4.72967			11.8761		-12.2815	14308.7	-15.875	-8.70347			25.2533	3534	203	143
875.524	91.2336	87.8822	70.8176			-0.60734		-3.53578	-317.724	-3.53576	4.81353			11.8797		-12.2742	4537.89	-15.8714	-6.66927			25.2739	2888	183	157
876.006	90.9984	87.762	70.6121			-0.60702		-3.53548	-350.107	-3.53545	4.72602			11.8833		-12.2669	-7990.61	-15.8677	-6.65294			25.2944	2279	188	185
876.488	90.7613	87.5989	70.4322			-0.60671		-3.53517	-170.067	-3.53515	4.75802			11.8869		-12.2596	-596.719	-15.8641	-4.22342			25.315	1836	219	196
876.97	90.5246	87.3684	70.2759			-0.6064		-3.53486	44.3972	-3.53484	4.84443			11.8905		-12.2524	-6616.17	-15.8604	-8.75899			25.3355	1424	194	210
877.452	90.2923	87.0469	70.1356			-0.60609		-3.53456	-50.8786	-3.53454	5.02251			11.8942		-12.2451	-6266.48	-15.8568	-11.6195			25.356	1108	212	240
877.935	90.0692	86.6175	70.0017			-0.60577		-3.53425	-250.086	-3.53423	5.11314			11.8978		-12.2378	-10137	-15.8531	-8.65897			25.3766	854	247	247
878.417	89.8576	86.0765	69.8676			-0.60546		-3.53395	-483.246	-3.53393	4.99872			11.9014		-12.2305	119.531	-15.8495	-6.66542			25.3971	895	268	276
878.899	89.6553	85.4387	69.7326			-0.60515		-3.53364	-473.7	-3.53362	4.85189			11.905		-12.2232	10708.1	-15.8458	-6.99468			25.4177	894	311	310
879.381	89.4544	84.7395	69.6017			-0.60484		-3.53334	-399.63	-3.53332	4.92835			11.9086		-12.2159	11032.5	-15.8422	-2.54207			25.4382	728	297	319
879.863	89.2429	84.0323	69.4819			-0.60452		-3.53303	-545.356	-3.53301	4.98758			11.9122		-12.2086	8888.28	-15.8385	3.10507			25.4588	707	333	305
880.345	89.0062	83.3812	69.3779			-0.60421		-3.53273	-506.51	-3.5327	4.89109			11.9158		-12.2013	8715.05	-15.8349	2.50785			25.4793	598	376	323
880.827	88.7302	82.8505	69.2888			-0.6039		-3.53242	-163.324	-3.5324	4.89993			11.9194		-12.194	6380.83	-15.8313	2.84451			25.4998	513	404	309
881.309	88.4023	82.4941	69.2078			-0.60359		-3.53211	94.3411	-3.53209	4.87603			11.923		-12.1867	-300.484	-15.8276	5.11766			25.5204	413	501	342
881.792	88.0114	82.3471	69.126			-0.60327		-3.53181	75.2742	-3.53179	4.9202			11.9267		-12.1794	-4626.03	-15.824	2.62588			25.5409	326	508	286
882.274	87.5481	82.4227	69.0375			-0.60296		-3.5315	29.9745	-3.53148	5.12			11.9303		-12.1721	-11993.1	-15.8203	-9.58644			25.5615	252	472	278
882.756	87.0068	82.7123	68.9428			-0.60265		-3.5312	134.11	-3.53118	5.1494			11.9339		-12.1648	-21403.6	-15.8167	-17.5495			25.582	284	465	265
883.238	86.3899	83.1887	68.849			-0.60234		-3.53089	460.725	-3.53087	5.09013			11.9375		-12.1576	-19785.4	-15.813	-15.1167			25.6025	260	471	204
883.72	85.7149	83.8094	68.7669			-0.60202		-3.53059	555.874	-3.53056	4.92895			11.9411		-12.1503	-5915.39	-15.8094	-11.0762			25.6231	265	426	190
884.202	85.0189	84.5212	68.7049			-0.60171		-3.53028	307.706	-3.53026	4.84254			11.9447		-12.143	4720.94	-15.8057	-9.87299			25.6436	300	381	161
884.684	84.3594	85.2647	68.6655			-0.6014		-3.52998	-151.527	-3.52995	4.76867			11.9483		-12.1357	-869.828	-15.8021	-11.3639			25.6642	342	298	151
885.166	83.8069	85.9805	68.6434			-0.60109		-3.52967	-337.849	-3.52965	4.66736			11.9519		-12.1284	-5953.3	-15.7984	-16.0382			25.6847	381	268	146
885.648	83.4307	86.6151	68.6285			-0.60077		-3.52936	-89.2458	-3.52934	4.69469			11.9555		-12.1211	-7529.89	-15.7948	-17.3663			25.7052	388	258	129
886.131	83.2811	87.1267	68.6113			-0.60046		-3.52906	80.8735	-3.52904	4.80591			11.9592		-12.1138	1822.52	-15.7912	-12.6941			25.7258	462	233	132
886.613	83.3746	87.4878	68.5872			-0.60015		-3.52875	198.636	-3.52873	4.80463			11.9628		-12.1065	3326.77	-15.7875	-13.0927			25.7463	479	215	141
887.095	83.6855	87.6865	68.558			-0.59984		-3.52845	323.574	-3.52843	4.6952			11.9664		-12.0992	-280.109	-15.7839	-14.432			25.7669	531	191	132
887.577	84.1487	87.7253	68.5299			-0.59952		-3.52814	350.389	-3.52812	4.62843			11.97		-12.0919	7966.95	-15.7802	-13.1749			25.7874	569	216	131
888.059	84.6723	87.6185	68.5087			-0.59921		-3.52784	229.969	-3.52781	4.86024			11.9736		-12.0846	11049.5	-15.7766	-10.91			25.8079	653	189	138
888.541	85.1568	87.3896	68.4957			-0.5989		-3.52753	112.286	-3.52751	5.21257			11.9772		-12.0773	9387.31	-15.7729	-3.37581			25.8285	696	193	147
889.023	85.5149	87.0693	68.4862			-0.59859		-3.52723	-155.945	-3.5272	5.30173			11.9808		-12.07	4013.98	-15.7693	3.78884			25.849	702	201	122
889.505	85.6858	86.6942	68.4721			-0.59827		-3.52692	-156.754	-3.5269	5.16402			11.9844		-12.0628	-7351.36	-15.7656	4.62376			25.8696	642	194	159
889.987	85.6402	86.3058	68.4461			-0.59796		-3.52661	74.6773	-3.52659	5.06283			11.988		-12.0555	-1698.36	-15.762	9.83354			25.8901	628	157	147
890.47	85.3771	85.9493	68.407			-0.59765		-3.52631	169.272	-3.52629	5.0305			11.9917		-12.0482	-8417.73	-15.7583	13.9874			25.9107	458	173	130
890.952	84.9165	85.6708	68.3614			-0.59734		-3.526	171.594	-3.52598	5.04253			11.9953		-12.0409	-20309.7	-15.7547	13.8456			25.9312	391	180	144
891.434	84.2933	85.511	68.3218			-0.59702		-3.5257	-21.5606	-3.52568	5.04256			11.9989		-12.0336	-11538.3	-15.7511	13.3915			25.9517	354	176	113
891.916	83.5545	85.4978	68.3023			-0.59671		-3.52539	-99.831	-3.52537	4.99458			12.0025		-12.0263	-18996.2	-15.7474	11.3843			25.9723	239	177	119
892.398	82.759	85.6389	68.3133			-0.5964		-3.52509	-59.5626	-3.52506	4.99764			12.0061		-12.019	-13094.2	-15.7438	3.09846			25.9928	243	176	107
892.88	81.978	85.9176	68.3585			-0.59609		-3.52478	-184.878	-3.52476	4.96643			12.0097		-12.0117	-8766.91	-15.7401	-6.96097			26.0134	203	154	125
893.362	81.2922	86.2949	68.4355			-0.59577		-3.52448	-123.105	-3.52445	4.84037			12.0133		-12.0044	-6599.86	-15.7365	-11.0698			26.0339	188	187	108
893.845	80.7829	86.7162	68.5386			-0.59546		-3.52417	54.6761	-3.52415	4.74908			12.0169		-11.9971	-4211.45	-15.7328	-15.6767			26.0544	171	158	109
894.327	80.5197	87.121	68.662			-0.59515		-3.52386	11.3412	-3.52384	4.82216			12.0205		-11.9898	11313.1	-15.7292	-21.798			26.075	163	177	123
894.809	80.5457	87.4517	68.8019			-0.59484		-3.52356	-198.491	-3.52354	4.93493			12.0242		-11.9825	11736.9	-15.7255	-20.2868			26.0955	165	174	97
895.291	80.8658	87.6604	68.9561			-0.59452		-3.52325	-407.536	-3.52323	4.86494			12.0278		-11.9753	-5225.75	-15.7219	-12.6957			26.1161	187	186	112
895.773	81.4418	87.7107	69.1219			-0.59421		-3.52295	-252.24	-3.52293	4.78497			12.0314		-11.968	-9238.63	-15.7182	-5.0193			26.1366	153	178	104
896.255	82.1986	87.5774	69.294			-0.5939		-3.52264	35.2011	-3.52262	4.78539			12.035		-11.9607	-11262.2	-15.7146	-3.14805			26.1571	169	202	113
896.737	83.0389	87.2435	69.4653			-0.59358		-3.52234	82.4538	-3.52231	4.56169			12.0386		-11.9534	-1720.91	-15.7109	-1.70391			26.1777	166	195	117
897.219	83.863	86.6989	69.6292			-0.59327		-3.52203	-201.907	-3.52201	4.22593			12.0422		-11.9461	-4740.11	-15.7073	0.87305			26.1982	188	205	142
897.701	84.5867	85.9411	69.7827			-0.59296		-3.52173	-441.392	-3.5217	4.0862			12.0458		-11.9388	-13161	-15.7037	2.45503			26.2188	171	218	129
898.183	85.1521	84.9805	69.9291			-0.59265		-3.52142	-391.238	-3.5214	4.18487			12.0494		-11.9315	-13413.1	-15.7	5.23165			26.2393	168	222	135
898.666	85.5308	83.8483	70.0767			-0.59233		-3.52111	-360.527	-3.52109	4.52725			12.053		-11.9242	-14998.8	-15.6964	3.19236			26.2598	183	231	120
899.148	85.7197	82.6047	70.2362			-0.59202		-3.52081	-437.815	-3.52079	4.73496			12.0566		-11.9169	-1824.39	-15.6927	-0.07503			26.2804	195	251	140
899.63	85.7341	81.3423	70.4153			-0.59171		-3.5205	-541.106	-3.52048	4.52418			12.0603		-11.9096	6629.92	-15.6891	0.13668			26.3009	186	226	131
900.112	85.5991	80.1805	70.6149			-0.5914		-3.5202	-663.526	-3.52018	4.39427			12.0639		-11.9023	-6497.89	-15.6854	1.78356			26.3215	167	246	117
900.594	85.3423	79.2505	70.8292			-0.59108		-3.51989	-613.443	-3.51987	4.51783			12.0675		-11.895	-9149.83	-15.6818	-0.74371			26.342	186	256	131
901.076	84.9883	78.673	71.0481			-0.59077		-3.51959	-536.216	-3.51956	4.77917			12.0711		-11.8877	-3213.22	-15.6781	-1.26175			26.3626	196	239	137
901.558	84.5548	78.5346	71.2623			-0.59046		-3.51928	-538.214	-3.51926	4.93692			12.0747		-11.8805	-3737.52	-15.6745	1.41199			26.3831	189	254	159
902.04	84.051	78.8686	71.4676			-0.59015		-3.51897	-550.832	-3.51895	4.90765			12.0783		-11.8732	4231.86	-15.6708	4.67488			26.4036	170	265	146
902.523	83.4796	79.6461	71.6658			-0.58983		-3.51867	-510.143	-3.51865	4.81682			12.0819		-11.8659	-1529.72	-15.6672	2.15432			26.4242	204	254	156
903.005	82.8409	80.7774	71.8625			-0.58952		-3.51836	-549.251	-3.51834	4.71177			12.0855		-11.8586	-611.672	-15.6636	-5.50474			26.4447	185	239	168
903.487	82.1397	82.1269	72.0627			-0.58921		-3.51806	-507.471	-3.51804	4.65019			12.0891		-11.8513	-7420.37	-15.6599	-6.60747			26.4653	189	256	195
903.969	81.3924	83.5377	72.2669			-0.5889		-3.51775	-310.709	-3.51773	4.52377			12.0928		-11.844	-3010.27	-15.6563	-4.91871			26.4858	223	235	233
904.451	80.6313	84.861	72.4704			-0.58858		-3.51745	-414.691	-3.51743	4.61141			12.0964		-11.8367	-12670.2	-15.6526	-5.54579			26.5063	215	296	270
904.933	79.9056	85.9827	72.6648			-0.58827		-3.51714	-327.366	-3.51712	4.97			12.1		-11.8294	-12379.6	-15.649	-1.18937			26.5269	215	297	339
905.415	79.2751	86.8406	72.8429			-0.58796		-3.51684	-152.15	-3.51681	5.10325			12.1036		-11.8221	-19869.2	-15.6453	3.2712			26.5474	252	311	442
905.897	78.7999	87.4269	73.0021			-0.58765		-3.51653	-52.3935	-3.51651	4.90444			12.1072		-11.8148	-16857.4	-15.6417	1.53206			26.568	287	264	511
906.38	78.5279	87.7781	73.1463			-0.58733		-3.51622	32.1539	-3.5162	4.80435			12.1108		-11.8075	-9124.64	-15.638	1.21284			26.5885	355	245	646
906.862	78.4827	87.9569	73.2833			-0.58702		-3.51592	-130.698	-3.5159	4.64794			12.1144		-11.8002	-1997.41	-15.6344	1.0675			26.609	389	248	760
907.344	78.6573	88.0315	73.421			-0.58671		-3.51561	-351.56	-3.51559	4.56593			12.118		-11.7929	-5733.23	-15.6307	-9.44539			26.6296	461	207	865
907.826	79.0147	88.0585	73.5633			-0.5864		-3.51531	-468.504	-3.51529	4.68877			12.1216		-11.7857	-6419.91	-15.6271	-21.8597			26.6501	498	222	971
908.308	79.4978	88.0736	73.7082			-0.58608		-3.515	-606.622	-3.51498	4.8524			12.1253		-11.7784	2127.19	-15.6234	-29.0386			26.6707	552	231	1132
908.79	80.0427	88.0898	73.8494			-0.58577		-3.5147	-620.197	-3.51468	4.85209			12.1289		-11.7711	-2289.56	-15.6198	-29.0356			26.6912	715	264	1254
909.272	80.593	88.103	73.9801			-0.58546		-3.51439	-527.092	-3.51437	4.78958			12.1325		-11.7638	-866.266	-15.6162	-20.152			26.7117	753	276	1265
909.754	81.1096	88.1001	74.097			-0.58515		-3.51409	-399.109	-3.51406	4.80588			12.1361		-11.7565	-3444.19	-15.6125	-13.9653			26.7323	796	277	1395
910.236	81.5729	88.066	74.2023			-0.58483		-3.51378	-390.388	-3.51376	4.7259			12.1397		-11.7492	830.328	-15.6089	-11.0447			26.7528	850	266	1410
910.718	81.9793	87.9884	74.3028			-0.58452		-3.51347	-383.634	-3.51345	4.74078			12.1433		-11.7419	-2476.78	-15.6052	-14.5616			26.7734	889	239	1201
911.201	82.3349	87.8584	74.4064			-0.58421		-3.51317	-388.758	-3.51315	4.70363			12.1469		-11.7346	1040.2	-15.6016	-16.4814			26.7939	967	246	1007
911.683	82.6484	87.6704	74.5188			-0.5839		-3.51286	-433.355	-3.51284	4.76872			12.1505		-11.7273	12898.5	-15.5979	-20.4024			26.8145	861	262	817
912.165	82.9268	87.4197	74.6405			-0.58358		-3.51256	-341.4	-3.51254	5.06874			12.1541		-11.72	663.469	-15.5943	-22.6463			26.835	792	226	700
912.647	83.1744	87.1015	74.7677			-0.58327		-3.51225	-129.931	-3.51223	5.12057			12.1578		-11.7127	5487.48	-15.5906	-19.349			26.8555	628	224	545
913.129	83.3934	86.7099	74.894			-0.58296		-3.51195	-88.1005	-3.51192	5.06634			12.1614		-11.7054	6898.34	-15.587	-17.0408			26.8761	518	219	424
913.611	83.5863	86.2367	75.0137			-0.58265		-3.51164	-101.32	-3.51162	5.00556			12.165		-11.6981	10691.8	-15.5833	-10.8937			26.8966	382	189	317
914.093	83.7562	85.6703	75.123			-0.58233		-3.51134	-75.2392	-3.51131	4.97163			12.1686		-11.6909	10809.6	-15.5797	-0.3508			26.9172	320	207	283
914.576	83.9072	84.9947	75.2199			-0.58202		-3.51103	-69.9009	-3.51101	4.8924			12.1722		-11.6836	6486.02	-15.5761	4.47065			26.9377	238	186	262
915.058	84.0426	84.1907	75.3029			-0.58171		-3.51072	-15.2216	-3.5107	4.70747			12.1758		-11.6763	-502.547	-15.5724	-1.15648			26.9582	227	186	253
915.54	84.1639	83.2403	75.3687			-0.5814		-3.51042	-34.1851	-3.5104	4.69318			12.1794		-11.669	8245.44	-15.5688	-9.14197			26.9788	182	166	261
916.022	84.2702	82.136	75.4124			-0.58108		-3.51011	80.3515	-3.51009	4.73916			12.183		-11.6617	13516.5	-15.5651	-6.88924			26.9993	187	193	263
916.504	84.3584	80.8923	75.429			-0.58077		-3.50981	-64.868	-3.50979	4.72341			12.1866		-11.6544	-3335.41	-15.5615	2.37184			27.0199	186	169	238
916.986	84.4244	79.5574	75.4161			-0.58046		-3.5095	-344.131	-3.50948	4.62745			12.1903		-11.6471	-5946.5	-15.5578	7.73329			27.0404	200	178	290
917.468	84.4648	78.22	75.3763			-0.58015		-3.5092	-435.223	-3.50917	4.61426			12.1939		-11.6398	-4928.39	-15.5542	5.25779			27.0609	213	184	264
917.95	84.4775	77.0058	75.3177			-0.57983		-3.50889	-241.86	-3.50887	4.80311			12.1975		-11.6325	-8049.48	-15.5505	2.19183			27.0815	202	171	313
918.432	84.4631	76.0628	75.2516			-0.57952		-3.50859	10.6668	-3.50856	5.12279			12.2011		-11.6252	-4941.19	-15.5469	-4.32688			27.102	207	183	325
918.915	84.4246	75.534	75.1888			-0.57921		-3.50828	41.6582	-3.50826	5.19119			12.2047		-11.6179	2060.7	-15.5432	-6.8301			27.1226	216	190	369
919.397	84.367	75.527	75.1352			-0.5789		-3.50797	-46.9249	-3.50795	5.09538			12.2083		-11.6106	-1253	-15.5396	-2.1712			27.1431	232	206	406
919.879	84.2967	76.0869	75.09			-0.57858		-3.50767	-96.3584	-3.50765	4.87605			12.2119		-11.6033	3611.41	-15.536	1.56632			27.1636	220	187	470
920.361	84.2201	77.1837	75.0452			-0.57827		-3.50736	-194.414	-3.50734	4.8267			12.2155		-11.5961	7576.17	-15.5323	3.03016			27.1842	244	216	507
920.843	84.1416	78.7178	74.9893			-0.57796		-3.50706	-310.635	-3.50704	4.9643			12.2191		-11.5888	10309.6	-15.5287	0.04233			27.2047	207	238	604
921.325	84.0621	80.5399	74.9112			-0.57765		-3.50675	-207.717	-3.50673	5.03891			12.2228		-11.5815	3669.8	-15.525	2.18519			27.2253	184	268	689
921.807	83.9784	82.4797	74.8041			-0.57733		-3.50645	-261.221	-3.50642	5.18821			12.2264		-11.5742	-4972.44	-15.5214	3.09959			27.2458	199	307	822
922.289	83.8832	84.3749	74.6679			-0.57702		-3.50614	-462.242	-3.50612	5.29637			12.23		-11.5669	-6470.36	-15.5177	4.99353			27.2664	190	246	890
922.771	83.766	86.095	74.5102			-0.57671		-3.50584	-573.783	-3.50581	5.09116			12.2336		-11.5596	2580.31	-15.5141	10.6445			27.2869	180	232	873
923.254	83.6162	87.5558	74.3463			-0.5764		-3.50553	-603.386	-3.50551	4.87614			12.2372		-11.5523	5251.39	-15.5104	12.5458			27.3074	163	247	956
923.736	83.425	88.7231	74.1979			-0.57608		-3.50522	-480.817	-3.5052	4.74317			12.2408		-11.545	16670.8	-15.5068	6.85858			27.328	187	195	930
924.218	83.1876	89.6053	74.0916			-0.57577		-3.50492	-432.682	-3.5049	4.67188			12.2444		-11.5377	11884.3	-15.5031	1.25406			27.3485	189	182	847
924.7	82.9029	90.2398	74.0571			-0.57546		-3.50461	-413.68	-3.50459	4.84755			12.248		-11.5304	1578.59	-15.4995	1.81995			27.3691	199	201	697
925.182	82.5731	90.6765	74.1229			-0.57515		-3.50431	-182.962	-3.50429	4.82951			12.2516		-11.5231	5068.2	-15.4958	0.5659			27.3896	169	186	579
925.664	82.2012	90.9652	74.3109			-0.57483		-3.504	-127.504	-3.50398	4.73874			12.2553		-11.5158	-2885.88	-15.4922	-6.22073			27.4101	194	175	513
926.146	81.7884	91.1472	74.6308			-0.57452		-3.5037	-256.649	-3.50367	4.71883			12.2589		-11.5085	-8199.41	-15.4886	-12.5584			27.4307	213	198	361
926.628	81.3315	91.2533	75.0743			-0.57421		-3.50339	-238.553	-3.50337	4.66567			12.2625		-11.5013	4487.12	-15.4849	-15.3329			27.4512	242	189	291
927.111	80.8212	91.3047	75.6148			-0.5739		-3.50308	-176.168	-3.50306	4.52484			12.2661		-11.494	2333.5	-15.4813	-13.0331			27.4718	264	224	233
927.593	80.2401	91.3155	76.2108			-0.57358		-3.50278	-226.881	-3.50276	4.32119			12.2697		-11.4867	5183.64	-15.4776	-11.3942			27.4923	247	312	224
928.075	79.5641	91.2951	76.8144			-0.57327		-3.50247	-463.734	-3.50245	4.27703			12.2733		-11.4794	6752.78	-15.474	-12.0694			27.5128	338	365	177
928.557	78.7644	91.2487	77.3816			-0.57296		-3.50217	-528.717	-3.50215	4.43333			12.2769		-11.4721	5463.87	-15.4703	-9.40451			27.5334	380	385	137
929.039	77.8147	91.1774	77.8798			-0.57265		-3.50186	-514.273	-3.50184	4.65613			12.2805		-11.4648	1965.45	-15.4667	-2.02957			27.5539	421	352	134
929.521	76.7013	91.0781	78.2918			-0.57233		-3.50156	-427.7	-3.50154	4.98479			12.2841		-11.4575	4960.22	-15.463	0.71956			27.5745	429	332	130
930.003	75.4352	90.9452	78.6146			-0.57202		-3.50125	-431.898	-3.50123	5.19293			12.2878		-11.4502	12139	-15.4594	-0.73117			27.595	446	353	129
930.485	74.0645	90.773	78.8551			-0.57171		-3.50095	-416.023	-3.50092	5.00122			12.2914		-11.4429	5823.45	-15.4557	-0.32264			27.6155	451	351	127
930.967	72.6805	90.56	79.0244			-0.5714		-3.50064	-263.215	-3.50062	4.98784			12.295		-11.4356	-1765.3	-15.4521	1.72596			27.6361	515	376	132
931.45	71.4146	90.3124	79.1336			-0.57108		-3.50033	-232.208	-3.50031	5.02376			12.2986		-11.4283	3734.94	-15.4485	1.51875			27.6566	540	373	144
931.932	70.4229	90.0459	79.1921			-0.57077		-3.50003	-248.689	-3.50001	5.09847			12.3022		-11.421	2054.95	-15.4448	-4.2764			27.6772	591	412	123
932.414	69.8609	89.7847	79.208			-0.57046		-3.49972	-289.78	-3.4997	5.12213			12.3058		-11.4137	1902.11	-15.4412	-7.8633			27.6977	697	457	122
932.896	69.8529	89.5581	79.1895			-0.57015		-3.49942	-342.841	-3.4994	4.9064			12.3094		-11.4065	5903.08	-15.4375	-6.4774			27.7183	742	565	120
933.378	70.4623	89.394	79.1461			-0.56983		-3.49911	-359.688	-3.49909	4.84551			12.313		-11.3992	2715.5	-15.4339	-10.3067			27.7388	697	619	134
933.86	71.6718	89.3134	79.0882			-0.56952		-3.49881	-398.164	-3.49879	4.90791			12.3166		-11.3919	9156.58	-15.4302	-13.6966			27.7593	759	645	115
934.342	73.3805	89.325	79.025			-0.56921		-3.4985	-520.687	-3.49848	4.83343			12.3203		-11.3846	138.406	-15.4266	-12.7382			27.7799	739	654	133
934.824	75.4201	89.4233	78.9622			-0.5689		-3.4982	-537.889	-3.49817	4.79549			12.3239		-11.3773	10248.8	-15.4229	-10.9799			27.8004	768	741	133
935.307	77.5889	89.5904	78.9014			-0.56858		-3.49789	-483.827	-3.49787	4.78825			12.3275		-11.37	15388.2	-15.4193	-9.62527			27.821	729	722	104
935.789	79.692	89.8004	78.84			-0.56827		-3.49758	-455.784	-3.49756	4.69313			12.3311		-11.3627	7188.33	-15.4156	-6.64425			27.8415	576	797	120
936.271	81.5759	90.0255	78.7737			-0.56796		-3.49728	-461.141	-3.49726	4.65334			12.3347		-11.3554	-2449.39	-15.412	-2.5326			27.862	484	767	98
936.753	83.1483	90.2414	78.6992			-0.56765		-3.49697	-446.521	-3.49695	4.67102			12.3383		-11.3481	-2415.52	-15.4083	1.16065			27.8826	383	649	148
937.235	84.3798	90.4306	78.6157			-0.56733		-3.49667	-384.829	-3.49665	4.75432			12.3419		-11.3408	-3195.53	-15.4047	7.00151			27.9031	363	565	120
937.717	85.2916	90.5832	78.5249			-0.56702		-3.49636	-509.831	-3.49634	4.96102			12.3455		-11.3335	-3719.09	-15.4011	10.8822			27.9237	258	647	126
938.199	85.9353	90.6964	78.4303			-0.56671		-3.49606	-580.598	-3.49604	5.07538			12.3491		-11.3262	-10173.6	-15.3974	4.44939			27.9442	216	613	86
938.681	86.373	90.7726	78.3354			-0.5664		-3.49575	-437.53	-3.49573	4.95002			12.3528		-11.3189	793.641	-15.3938	-2.17377			27.9647	188	495	108
939.163	86.6616	90.8176	78.2422			-0.56608		-3.49545	-383.927	-3.49542	5.01787			12.3564		-11.3117	5158.09	-15.3901	-1.9768			27.9853	195	509	106
939.646	86.8457	90.8388	78.1513			-0.56577		-3.49514	-518.948	-3.49512	5.02168			12.36		-11.3044	13303.8	-15.3865	-7.12493			28.0058	186	527	109
940.128	86.956	90.844	78.0621			-0.56546		-3.49483	-662.683	-3.49481	4.80444			12.3636		-11.2971	14588	-15.3828	-11.1876			28.0264	213	684	100
940.61	87.013	90.8405	77.9734			-0.56515		-3.49453	-622.407	-3.49451	4.6429			12.3672		-11.2898	6690.97	-15.3792	-11.0544			28.0469	211	641	104
941.092	87.0313	90.8333	77.883			-0.56483		-3.49422	-384.591	-3.4942	4.67199			12.3708		-11.2825	-6391.27	-15.3755	-10.4483			28.0674	226	586	106
941.574	87.0217	90.8251	77.787			-0.56452		-3.49392	-219.432	-3.4939	5.04878			12.3744		-11.2752	-5051.28	-15.3719	-10.5176			28.088	259	714	122
942.056	86.9929	90.8155	77.68			-0.56421		-3.49361	-112.692	-3.49359	5.24275			12.378		-11.2679	-6906.64	-15.3682	-8.7169			28.1085	221	829	130
942.538	86.9507	90.8017	77.5554			-0.56389		-3.49331	-173.096	-3.49328	5.07952			12.3816		-11.2606	-8488.37	-15.3646	-6.09318			28.1291	274	838	131
943.02	86.8978	90.7802	77.4086			-0.56358		-3.493	-343.204	-3.49298	4.94016			12.3853		-11.2533	-5753.83	-15.361	-5.45579			28.1496	259	925	137
943.503	86.8346	90.7479	77.2408			-0.56327		-3.4927	-559.313	-3.49267	4.90529			12.3889		-11.246	-6184.53	-15.3573	-8.5074			28.1702	296	992	129
943.985	86.7604	90.7035	77.0626			-0.56296		-3.49239	-609.536	-3.49237	4.8803			12.3925		-11.2387	-1657.94	-15.3537	-14.596			28.1907	318	1104	165
944.467	86.6757	90.6481	76.8941			-0.56264		-3.49208	-621.141	-3.49206	4.9787			12.3961		-11.2314	10034.4	-15.35	-15.1704			28.2112	339	1124	162
944.949	86.5825	90.5838	76.7627			-0.56233		-3.49178	-554.143	-3.49176	5.04798			12.3997		-11.2242	17999.5	-15.3464	-11.4019			28.2318	386	1162	165
945.431	86.4848	90.5132	76.6957			-0.56202		-3.49147	-540.138	-3.49145	4.99054			12.4033		-11.2169	11983.3	-15.3427	-3.66915			28.2523	403	1343	202
945.913	86.3871	90.4374	76.7118			-0.56171		-3.49117	-493.486	-3.49115	4.9965			12.4069		-11.2096	16591.5	-15.3391	-0.24614			28.2729	445	1369	188
946.395	86.2927	90.3559	76.8146			-0.56139		-3.49086	-425.753	-3.49084	4.98866			12.4105		-11.2023	4312.64	-15.3354	-0.95955			28.2934	445	1462	187
946.877	86.2029	90.2673	76.9894			-0.56108		-3.49056	-254.639	-3.49053	5.1272			12.4141		-11.195	-3613.83	-15.3318	-2.03896			28.3139	471	1572	189
947.359	86.1164	90.1709	77.2067			-0.56077		-3.49025	-201.595	-3.49023	5.22602			12.4177		-11.1877	5953.31	-15.3281	-0.01404			28.3345	504	1611	193
947.842	86.0303	90.0678	77.4303			-0.56046		-3.48995	-163.658	-3.48992	5.14617			12.4214		-11.1804	-4530.89	-15.3245	3.75375			28.355	584	1706	177
948.324	85.9406	89.9617	77.6262			-0.56014		-3.48964	-119.706	-3.48962	5.07809			12.425		-11.1731	296.703	-15.3209	2.36328			28.3756	612	1570	177
948.806	85.8434	89.8577	77.7711			-0.55983		-3.48933	-134.711	-3.48931	4.81216			12.4286		-11.1658	-2463.34	-15.3172	3.91213			28.3961	645	1341	167
949.288	85.7348	89.7605	77.8558			-0.55952		-3.48903	-325.517	-3.48901	4.73794			12.4322		-11.1585	98.75	-15.3136	6.88073			28.4166	673	1068	192
949.77	85.6109	89.6721	77.8843			-0.55921		-3.48872	-446.962	-3.4887	4.76835			12.4358		-11.1512	-6542.98	-15.3099	3.59098			28.4372	691	903	196
950.252	85.4675	89.5905	77.8699			-0.55889		-3.48842	-270.417	-3.4884	4.88745			12.4394		-11.1439	-11566	-15.3063	-4.17943			28.4577	805	702	229
950.734	85.3002	89.51	77.8287			-0.55858		-3.48811	-179.8	-3.48809	5.00728			12.443		-11.1366	-9088.8	-15.3026	-11.567			28.4783	853	569	228
951.216	85.1042	89.4232	77.7752			-0.55827		-3.48781	-101.118	-3.48778	5.16384			12.4466		-11.1294	-6297.16	-15.299	-11.4774			28.4988	918	489	248
951.698	84.8755	89.3235	77.7187			-0.55796		-3.4875	-75.7173	-3.48748	5.37054			12.4502		-11.1221	2489.37	-15.2953	-10.8375			28.5193	972	491	290
952.181	84.6109	89.2073	77.6637			-0.55764		-3.48719	-255.731	-3.48717	5.41903			12.4539		-11.1148	1427.11	-15.2917	-13.9125			28.5399	948	494	344
952.663	84.3086	89.0749	77.6098			-0.55733		-3.48689	-402.764	-3.48687	5.3215			12.4575		-11.1075	10308.6	-15.288	-10.0503			28.5604	872	555	350
953.145	83.968	88.9289	77.5543			-0.55702		-3.48658	-439.244	-3.48656	5.20556			12.4611		-11.1002	7468.78	-15.2844	-5.61848			28.581	737	604	381
953.627	83.5892	88.772	77.4929			-0.55671		-3.48628	-472.49	-3.48626	5.15003			12.4647		-11.0929	6212.73	-15.2807	-3.26097			28.6015	576	688	384
954.109	83.1729	88.605	77.4211			-0.55639		-3.48597	-389.673	-3.48595	5.09127			12.4683		-11.0856	1178.42	-15.2771	-4.27858			28.6221	508	728	409
954.591	82.7195	88.4249	77.3353			-0.55608		-3.48567	-294.204	-3.48565	5.05051			12.4719		-11.0783	2191.59	-15.2735	-2.24191			28.6426	450	693	432
955.073	82.2282	88.2252	77.2341			-0.55577		-3.48536	-284.708	-3.48534	5.2171			12.4755		-11.071	3257.08	-15.2698	-1.37753			28.6631	372	652	523
955.555	81.6967	87.998	77.1191			-0.55546		-3.48506	-291.492	-3.48503	5.17668			12.4791		-11.0637	7208.16	-15.2662	0.09137			28.6837	329	585	599
956.038	81.1205	87.7351	76.9948			-0.55514		-3.48475	-410.539	-3.48473	5.04232			12.4827		-11.0564	7458.78	-15.2625	2.99419			28.7042	350	603	559
956.52	80.4931	87.4303	76.8685			-0.55483		-3.48444	-454.85	-3.48442	4.96386			12.4864		-11.0491	7947.08	-15.2589	7.06612			28.7248	382	594	551
957.002	79.8072	87.0798	76.7476			-0.55452		-3.48414	-272.889	-3.48412	4.85289			12.49		-11.0418	1744.02	-15.2552	7.18827			28.7453	368	611	539
957.484	79.058	86.6812	76.6377			-0.55421		-3.48383	-107.742	-3.48381	4.72827			12.4936		-11.0346	-3493.58	-15.2516	1.82879			28.7658	367	593	479
957.966	78.2466	86.2321	76.541			-0.55389		-3.48353	17.6643	-3.48351	4.67024			12.4972		-11.0273	-1248.55	-15.2479	-2.19468			28.7864	442	505	399
958.448	77.3848	85.7288	76.4558			-0.55358		-3.48322	-190.594	-3.4832	4.8666			12.5008		-11.02	3022.89	-15.2443	-5.939			28.8069	475	497	332
958.93	76.4994	85.166	76.3779			-0.55327		-3.48292	-299.337	-3.4829	4.88373			12.5044		-11.0127	15400.1	-15.2406	-10.1754			28.8275	497	525	290
959.412	75.6338	84.538	76.3034			-0.55296		-3.48261	-263.948	-3.48259	4.92492			12.508		-11.0054	5795.75	-15.237	-7.65768			28.848	543	512	229
959.894	74.8455	83.8413	76.2303			-0.55264		-3.48231	-150.88	-3.48228	4.86748			12.5116		-10.9981	-5813.92	-15.2334	0.77098			28.8685	532	494	181
960.377	74.1995	83.078	76.1598			-0.55233		-3.482	-187.309	-3.48198	4.7084			12.5152		-10.9908	3676.37	-15.2297	0.60009			28.8891	545	454	175
960.859	73.7578	82.26	76.0946			-0.55202		-3.48169	-80.0759	-3.48167	4.81914			12.5189		-10.9835	1153.53	-15.2261	-2.21686			28.9096	482	408	146
961.341	73.5661	81.4115	76.0372			-0.55171		-3.48139	-93.7874	-3.48137	5.05649			12.5225		-10.9762	-1476.44	-15.2224	2.60919			28.9302	412	368	118
961.823	73.6435	80.5706	75.9877			-0.55139		-3.48108	-237.691	-3.48106	5.15787			12.5261		-10.9689	-489.594	-15.2188	11.7781			28.9507	369	326	125
962.305	73.9761	79.7872	75.9425			-0.55108		-3.48078	-250.607	-3.48076	5.17901			12.5297		-10.9616	-10294.9	-15.2151	15.6533			28.9712	288	276	107
962.787	74.5199	79.1195	75.8963			-0.55077		-3.48047	-190.205	-3.48045	5.19428			12.5333		-10.9543	-1736.89	-15.2115	10.9898			28.9918	276	250	112
963.269	75.2082	78.6267	75.8433			-0.55046		-3.48017	-146.566	-3.48015	5.10575			12.5369		-10.947	541.516	-15.2078	5.48541			29.0123	240	196	103
963.751	75.9649	78.3602	75.7804			-0.55014		-3.47986	-160.223	-3.47984	5.09646			12.5405		-10.9398	1149.41	-15.2042	1.91668			29.0329	234	190	104
964.234	76.7155	78.3534	75.7081			-0.54983		-3.47956	-335.585	-3.47953	5.22573			12.5441		-10.9325	-2689.23	-15.2005	-0.19796			29.0534	177	181	105
964.716	77.3966	78.6121	75.6303			-0.54952		-3.47925	-417.685	-3.47923	5.17712			12.5477		-10.9252	-3630.56	-15.1969	-0.86262			29.074	190	163	88
965.198	77.9621	79.1089	75.552			-0.54921		-3.47894	-329.865	-3.47892	5.12078			12.5514		-10.9179	-10194.5	-15.1933	1.72175			29.0945	169	163	79
965.68	78.3845	79.7837	75.4775			-0.54889		-3.47864	-225.438	-3.47862	5.21562			12.555		-10.9106	-17650.4	-15.1896	5.10018			29.115	160	157	102
966.162	78.6551	80.5524	75.409			-0.54858		-3.47833	-168.224	-3.47831	5.43352			12.5586		-10.9033	-9445.39	-15.186	4.36241			29.1356	172	150	93
966.644	78.7818	81.3205	75.3463			-0.54827		-3.47803	-37.8943	-3.47801	5.53053			12.5622		-10.896	2058.78	-15.1823	3.11148			29.1561	161	163	74
967.126	78.7869	81.9991	75.2879			-0.54796		-3.47772	-105.835	-3.4777	5.24737			12.5658		-10.8887	2949.95	-15.1787	1.90551			29.1767	197	173	100
967.608	78.7042	82.5178	75.2323			-0.54764		-3.47742	-210.091	-3.47739	5.15581			12.5694		-10.8814	10972.2	-15.175	1.28846			29.1972	155	151	95
968.091	78.5767	82.8324	75.1788			-0.54733		-3.47711	-239.129	-3.47709	5.19619			12.573		-10.8741	-3161.77	-15.1714	-2.24892			29.2177	186	168	109
968.573	78.4536	82.9274	75.1267			-0.54702		-3.47681	-250.634	-3.47678	5.16871			12.5766		-10.8668	-8126.77	-15.1677	0.73084			29.2383	179	155	96
969.055	78.3862	82.8141	75.0746			-0.54671		-3.4765	-309.556	-3.47648	5.18073			12.5802		-10.8595	227.547	-15.1641	6.5314			29.2588	162	174	83
969.537	78.4225	82.5266	75.0199			-0.54639		-3.47619	-336.873	-3.47617	5.39829			12.5839		-10.8522	8075.05	-15.1604	8.17722			29.2794	198	154	85
970.019	78.6011	82.1172	74.9595			-0.54608		-3.47589	-363.592	-3.47587	5.4882			12.5875		-10.845	6385.81	-15.1568	3.63729			29.2999	204	168	104
970.501	78.9458	81.6505	74.8906			-0.54577		-3.47558	-528.49	-3.47556	5.56373			12.5911		-10.8377	-9194.69	-15.1531	0.85726			29.3204	215	172	101
970.983	79.4622	81.1985	74.8133			-0.54546		-3.47528	-531.765	-3.47526	5.33706			12.5947		-10.8304	-23117.3	-15.1495	0.49087			29.341	252	143	78
971.465	80.1366	80.8334	74.731			-0.54514		-3.47497	-369.639	-3.47495	5.0394			12.5983		-10.8231	-14391.2	-15.1459	-3.02792			29.3615	258	160	101
971.947	80.9384	80.619	74.6494			-0.54483		-3.47467	-365.661	-3.47464	4.96387			12.6019		-10.8158	-2138.19	-15.1422	-4.69935			29.3821	286	171	81
972.429	81.8236	80.6008	74.5745			-0.54452		-3.47436	-288.416	-3.47434	5.00547			12.6055		-10.8085	-399.406	-15.1386	-7.25326			29.4026	298	171	91
972.912	82.7413	80.7976	74.5091			-0.54421		-3.47406	-34.9674	-3.47403	5.05371			12.6091		-10.8012	12425.5	-15.1349	-6.7976			29.4231	342	192	94
973.394	83.641	81.1958	74.4517			-0.54389		-3.47375	59.8362	-3.47373	4.95579			12.6127		-10.7939	18261.6	-15.1313	0.2328			29.4437	407	188	86
973.876	84.4791	81.7523	74.3962			-0.54358		-3.47344	-31.6982	-3.47342	4.90913			12.6164		-10.7866	10864.3	-15.1276	0.8761			29.4642	413	193	85
974.358	85.2247	82.4039	74.3355			-0.54327		-3.47314	-117.512	-3.47312	5.07499			12.62		-10.7793	2871.77	-15.124	-4.2772			29.4848	481	179	81
974.84	85.8611	83.0809	74.2642			-0.54296		-3.47283	-161.925	-3.47281	5.18715			12.6236		-10.772	6089.58	-15.1203	-10.8395			29.5053	492	168	93
975.322	86.3856	83.7214	74.1821			-0.54264		-3.47253	-156.279	-3.47251	5.13828			12.6272		-10.7647	2983.8	-15.1167	-17.9504			29.5259	549	217	101
975.804	86.8054	84.2807	74.0944			-0.54233		-3.47222	-70.6193	-3.4722	5.18889			12.6308		-10.7574	-999.016	-15.113	-19.4532			29.5464	575	225	93
976.286	87.1341	84.7343	74.0086			-0.54202		-3.47192	-94.2242	-3.47189	5.27962			12.6344		-10.7502	9928.61	-15.1094	-15.8001			29.5669	608	206	117
976.769	87.387	85.0756	73.9317			-0.54171		-3.47161	-294.025	-3.47159	5.28164			12.638		-10.7429	4359.72	-15.1058	-11.1383			29.5875	584	216	90
977.251	87.5795	85.3095	73.8656			-0.54139		-3.4713	-264.394	-3.47128	5.18262			12.6416		-10.7356	-2112.03	-15.1021	-7.25464			29.608	539	226	97
977.733	87.7243	85.4464	73.8062			-0.54108		-3.471	-226.602	-3.47098	5.0122			12.6452		-10.7283	-784.453	-15.0985	-4.72977			29.6286	471	276	91
978.215	87.8316	85.4975	73.7456			-0.54077		-3.47069	-303.731	-3.47067	4.88163			12.6489		-10.721	6872.16	-15.0948	-2.85834			29.6491	451	272	82
978.697	87.9084	85.4734	73.6756			-0.54046		-3.47039	-188.211	-3.47037	4.97396			12.6525		-10.7137	10777.8	-15.0912	-5.45565			29.6696	406	231	96
979.179	87.9594	85.3848	73.5921			-0.54014		-3.47008	-155.63	-3.47006	5.09554			12.6561		-10.7064	-2800.55	-15.0875	-4.98242			29.6902	403	262	81
979.661	87.9871	85.2431	73.4974			-0.53983		-3.46978	-138.454	-3.46976	5.01268			12.6597		-10.6991	-3209.42	-15.0839	2.01244			29.7107	399	251	75
980.143	87.9935	85.0607	73.3995			-0.53952		-3.46947	-282.084	-3.46945	4.98185			12.6633		-10.6918	9404.47	-15.0802	1.68235			29.7313	378	273	83
980.625	87.9808	84.8487	73.3085			-0.53921		-3.46917	-410.442	-3.46914	4.94789			12.6669		-10.6845	5045.89	-15.0766	-2.40399			29.7518	355	274	81
981.108	87.9521	84.6137	73.2322			-0.53889		-3.46886	-429.215	-3.46884	4.77878			12.6705		-10.6772	6762.56	-15.0729	-6.51325			29.7723	374	279	92
981.59	87.9119	84.3559	73.1736			-0.53858		-3.46855	-528.245	-3.46853	4.82597			12.6741		-10.6699	-6109.28	-15.0693	-7.15478			29.7929	414	311	92
982.072	87.8644	84.0682	73.1299			-0.53827		-3.46825	-572.578	-3.46823	4.97581			12.6777		-10.6626	-5321.3	-15.0656	-3.23247			29.8134	418	319	95
982.554	87.813	83.7384	73.0945			-0.53796		-3.46794	-460.373	-3.46792	5.06491			12.6814		-10.6554	-577.875	-15.062	-0.29123			29.834	468	325	89
983.036	87.7576	83.3516	73.0604			-0.53764		-3.46764	-286.719	-3.46762	5.24473			12.685		-10.6481	6964.23	-15.0584	-2.86138			29.8545	478	303	94
983.518	87.6938	82.892	73.0229			-0.53733		-3.46733	-69.2385	-3.46731	5.25904			12.6886		-10.6408	5918.23	-15.0547	-0.20675			29.875	570	307	114
984	87.6126	82.3439	72.9801			-0.53702		-3.46703	279.804	-3.46701	5.23974			12.6922		-10.6335	2439.06	-15.0511	3.92857			29.8956	632	323	93
984.482	87.5018	81.6896	72.9317			-0.53671		-3.46672	443.741	-3.4667	5.44989			12.6958		-10.6262	7869.17	-15.0474	2.48317			29.9161	655	265	72
984.965	87.3481	80.9089	72.8772			-0.53639		-3.46642	186.379	-3.46639	5.5143			12.6994		-10.6189	7893.19	-15.0438	0.69135			29.9367	663	309	63
985.447	87.1389	79.9813	72.8144			-0.53608		-3.46611	-79.9799	-3.46609	5.28828			12.703		-10.6116	13216.6	-15.0401	1.67636			29.9572	681	345	85
985.929	86.8651	78.892	72.7398			-0.53577		-3.4658	-168.54	-3.46578	5.18053			12.7066		-10.6043	5843.86	-15.0365	-0.53353			29.9778	736	387	76
986.411	86.5211	77.6439	72.6499			-0.53545		-3.4655	-184.595	-3.46548	5.10174			12.7102		-10.597	-1971.39	-15.0328	-1.36485			29.9983	748	405	89
986.893	86.1046	76.2697	72.5438			-0.53514		-3.46519	-225.167	-3.46517	5.08684			12.7139		-10.5897	-8377.89	-15.0292	0.38582			30.0188	773	369	112
987.375	85.6159	74.8421	72.4244			-0.53483		-3.46489	-361.856	-3.46487	4.97692			12.7175		-10.5824	3281.05	-15.0255	5.73471			30.0394	797	366	77
987.857	85.0565	73.4743	72.298			-0.53452		-3.46458	-494.673	-3.46456	4.84725			12.7211		-10.5751	8693.11	-15.0219	12.3621			30.0599	750	388	96
988.339	84.4284	72.3097	72.1724			-0.5342		-3.46428	-597.164	-3.46426	5.01483			12.7247		-10.5679	2465.89	-15.0183	15.1782			30.0805	835	366	102
988.822	83.7334	71.4986	72.0538			-0.53389		-3.46397	-655.105	-3.46395	5.07274			12.7283		-10.5606	-4137.92	-15.0146	8.842			30.101	707	367	83
989.304	82.9738	71.1697	71.9451			-0.53358		-3.46367	-650.264	-3.46364	5.15418			12.7319		-10.5533	4445.97	-15.011	3.37748			30.1215	661	344	112
989.786	82.1539	71.4025	71.8457			-0.53327		-3.46336	-621.342	-3.46334	5.32923			12.7355		-10.546	2522.52	-15.0073	5.32364			30.1421	584	405	102
990.268	81.2817	72.2091	71.7527			-0.53295		-3.46305	-442.83	-3.46303	5.26372			12.7391		-10.5387	-7075.39	-15.0037	12.6184			30.1626	552	467	91
990.75	80.3732	73.5316	71.6635			-0.53264		-3.46275	-296.485	-3.46273	5.201			12.7427		-10.5314	-11802.5	-15	14.2567			30.1832	460	507	87
991.232	79.4551	75.2512	71.5773			-0.53233		-3.46244	-143.539	-3.46242	5.02308			12.7464		-10.5241	-2356.84	-14.9964	6.87738			30.2037	418	471	105
991.714	78.5667	77.2085	71.4952			-0.53202		-3.46214	-74.8058	-3.46212	4.86203			12.75		-10.5168	7202.42	-14.9927	-0.06481			30.2242	358	411	74
992.196	77.759	79.231	71.4191			-0.5317		-3.46183	-142.753	-3.46181	4.84614			12.7536		-10.5095	11793.5	-14.9891	0.16152			30.2448	275	401	81
992.678	77.0901	81.1596	71.3499			-0.53139		-3.46153	-119.211	-3.46151	4.94861			12.7572		-10.5022	-3949.69	-14.9854	-2.71454			30.2653	247	374	69
993.16	76.6169	82.8716	71.2863			-0.53108		-3.46122	-80.2444	-3.4612	5.1353			12.7608		-10.4949	-1693.5	-14.9818	-5.83743			30.2859	215	292	98
993.643	76.3864	84.2933	71.2249			-0.53077		-3.46092	-203.848	-3.46089	5.38251			12.7644		-10.4876	-943.531	-14.9782	-4.21801			30.3064	207	264	97
994.125	76.4262	85.4004	71.1613			-0.53045		-3.46061	-366.526	-3.46059	5.57607			12.768		-10.4803	1171.45	-14.9745	-4.92004			30.3269	189	226	81
994.607	76.7393	86.2084	71.0928			-0.53014		-3.4603	-415.618	-3.46028	5.48309			12.7716		-10.4731	766.703	-14.9709	-11.9804			30.3475	213	224	94
995.089	77.3015	86.7577	71.0182			-0.52983		-3.46	-351.571	-3.45998	5.13076			12.7752		-10.4658	10034.7	-14.9672	-13.9311			30.368	174	164	103
995.571	78.0637	87.0972	70.9384			-0.52952		-3.45969	-90.4013	-3.45967	5.00277			12.7789		-10.4585	11107.3	-14.9636	-6.27743			30.3886	197	171	87
996.053	78.9584	87.2735	70.8545			-0.5292		-3.45939	-197.272	-3.45937	4.98689			12.7825		-10.4512	6950.39	-14.9599	1.32849			30.4091	221	163	85
996.535	79.9096	87.3243	70.7662			-0.52889		-3.45908	-444.214	-3.45906	4.84288			12.7861		-10.4439	1593.42	-14.9563	5.55706			30.4297	192	150	102
997.018	80.8445	87.2778	70.6714			-0.52858		-3.45878	-556.728	-3.45875	4.71689			12.7897		-10.4366	-2301.11	-14.9526	4.27566			30.4502	221	149	79
997.5	81.7033	87.1547	70.5664			-0.52827		-3.45847	-594.401	-3.45845	4.5545			12.7933		-10.4293	-1232.55	-14.949	-2.70224			30.4707	244	178	105
997.982	82.4446	86.9718	70.4482			-0.52795		-3.45817	-416.737	-3.45814	4.55193			12.7969		-10.422	-5480.42	-14.9453	-5.29317			30.4913	265	140	93
998.464	83.0463	86.7438	70.3162			-0.52764		-3.45786	-208.218	-3.45784	4.56316			12.8005		-10.4147	-4102.95	-14.9417	-3.57395			30.5118	283	140	91
998.946	83.5019	86.4833	70.1732			-0.52733		-3.45755	-176.173	-3.45753	4.68711			12.8041		-10.4074	5873.42	-14.938	-3.54972			30.5324	329	161	86
999.428	83.8148	86.1993	70.025			-0.52702		-3.45725	-112.226	-3.45723	4.76905			12.8077		-10.4001	2589.7	-14.9344	-4.15977			30.5529	357	165	84
999.91	83.9941	85.8956	69.8784			-0.5267		-3.45694	-192.066	-3.45692	4.58709			12.8113		-10.3928	5182.89	-14.9308	0.05798			30.5734	437	157	69
1000.39	84.0505	85.5694	69.7388			-0.52639		-3.45664	-379.953	-3.45662	4.44638			12.815		-10.3855	3721.37	-14.9271	6.78624			30.594	480	159	99
1000.87	83.9952	85.2128	69.6095			-0.52608		-3.45633	-576.01	-3.45631	4.45302			12.8186		-10.3783	-15173.8	-14.9235	9.17396			30.6145	526	155	80
1001.36	83.8391	84.814	69.4911			-0.52577		-3.45603	-667.027	-3.456	4.52697			12.8222		-10.371	-15278.5	-14.9198	10.0708			30.6351	609	146	90
1001.84	83.5924	84.3595	69.383			-0.52545		-3.45572	-679.908	-3.4557	4.5793			12.8258		-10.3637	-5524.84	-14.9162	8.32381			30.6556	751	130	94
1002.32	83.2637	83.835	69.2845			-0.52514		-3.45541	-606.017	-3.45539	4.32227			12.8294		-10.3564	-1679.92	-14.9125	7.80747			30.6761	878	137	103
1002.8	82.8592	83.2247	69.1953			-0.52483		-3.45511	-520.888	-3.45509	4.23043			12.833		-10.3491	-11489.5	-14.9089	4.67148			30.6967	885	143	100
1003.28	82.3819	82.5113	69.1148			-0.52452		-3.4548	-393.773	-3.45478	4.32119			12.8366		-10.3418	-21317.8	-14.9052	2.51238			30.7172	982	137	101
1003.77	81.8317	81.6764	69.0402			-0.5242		-3.4545	-260.701	-3.45448	4.35048			12.8402		-10.3345	-11020.8	-14.9016	2.20907			30.7378	995	154	95
1004.25	81.2059	80.7059	68.9659			-0.52389		-3.45419	-125.443	-3.45417	4.28722			12.8438		-10.3272	-6574.25	-14.8979	-3.82614			30.7583	1062	152	105
1004.73	80.5008	79.5982	68.8838			-0.52358		-3.45389	-225.526	-3.45387	4.40056			12.8475		-10.3199	-13478.8	-14.8943	-10.3589			30.7788	981	171	116
1005.21	79.7131	78.3744	68.7859			-0.52327		-3.45358	-251.314	-3.45356	4.71077			12.8511		-10.3126	-4182.56	-14.8907	-8.94786			30.7994	960	158	118
1005.7	78.8408	77.0877	68.667			-0.52295		-3.45328	-359.106	-3.45325	4.98124			12.8547		-10.3053	-4885.14	-14.887	-5.88827			30.8199	986	153	111
1006.18	77.8837	75.8261	68.5273			-0.52264		-3.45297	-472.191	-3.45295	4.94164			12.8583		-10.298	-1651.84	-14.8834	-2.64716			30.8405	943	174	140
1006.66	76.8434	74.7064	68.3726			-0.52233		-3.45266	-585.543	-3.45264	4.70434			12.8619		-10.2907	-9958.56	-14.8797	-1.8727			30.861	833	163	162
1007.14	75.7228	73.8573	68.212			-0.52202		-3.45236	-655.147	-3.45234	4.51952			12.8655		-10.2835	-5107.36	-14.8761	0.96015			30.8816	769	147	193
1007.62	74.5267	73.3953	68.0541			-0.5217		-3.45205	-507.574	-3.45203	4.48939			12.8691		-10.2762	-7536.45	-14.8724	3.71047			30.9021	645	160	149
1008.11	73.2642	73.3973	67.9038			-0.52139		-3.45175	-237.944	-3.45173	4.77458			12.8727		-10.2689	-7404.44	-14.8688	5.00239			30.9226	469	174	187
1008.59	71.9518	73.8813	67.7601			-0.52108		-3.45144	-106.502	-3.45142	5.11458			12.8763		-10.2616	-3530.19	-14.8651	0.78652			30.9432	502	169	186
1009.07	70.6193	74.7999	67.6178			-0.52077		-3.45114	-204.119	-3.45112	5.33976			12.88		-10.2543	2086.98	-14.8615	-3.6267			30.9637	438	157	165
1009.55	69.3151	76.0484	67.4703			-0.52045		-3.45083	-151.254	-3.45081	5.37008			12.8836		-10.247	-4776.17	-14.8578	1.87621			30.9843	296	153	175
1010.03	68.1086	77.486	67.3133			-0.52014		-3.45053	-227.168	-3.4505	5.04259			12.8872		-10.2397	-12707.1	-14.8542	6.46354			31.0048	271	181	171
1010.52	67.0892	78.9608	67.1469			-0.51983		-3.45022	-367.164	-3.4502	4.73388			12.8908		-10.2324	-17187.3	-14.8505	1.38746			31.0253	250	156	169
1011	66.3572	80.3341	66.9755			-0.51952		-3.44991	-599.182	-3.44989	4.44434			12.8944		-10.2251	-12987.8	-14.8469	-0.51509			31.0459	210	196	149
1011.48	66.0087	81.4983	66.8049			-0.5192		-3.44961	-691.699	-3.44959	4.34165			12.898		-10.2178	-13389.6	-14.8433	2.65353			31.0664	239	192	153
1011.96	66.118	82.3873	66.6392			-0.51889		-3.4493	-737.925	-3.44928	4.5511			12.9016		-10.2105	-7748.64	-14.8396	4.35517			31.087	225	182	165
1012.45	66.72	82.9771	66.4785			-0.51858		-3.449	-640.528	-3.44898	4.8945			12.9052		-10.2032	-4095.66	-14.836	9.1652			31.1075	215	194	125
1012.93	67.8009	83.2806	66.319			-0.51827		-3.44869	-380.917	-3.44867	4.94323			12.9088		-10.1959	1723.97	-14.8323	19.2569			31.128	212	198	154
1013.41	69.2977	83.3364	66.155			-0.51795		-3.44839	-122.82	-3.44837	4.71305			12.9125		-10.1887	7981.44	-14.8287	22.7744			31.1486	234	168	126
1013.89	71.1059	83.1973	65.9815			-0.51764		-3.44808	-57.3591	-3.44806	4.50006			12.9161		-10.1814	-2237.73	-14.825	20.0295			31.1691	254	173	128
1014.37	73.0942	82.9196	65.7967			-0.51733		-3.44778	-77.724	-3.44775	4.39452			12.9197		-10.1741	338.484	-14.8214	12.5755			31.1897	275	174	167
1014.86	75.1221	82.554	65.6017			-0.51702		-3.44747	-34.705	-3.44745	4.45274			12.9233		-10.1668	3225.62	-14.8177	6.49438			31.2102	285	178	147
1015.34	77.0579	82.14	65.3989			-0.5167		-3.44716	-155.56	-3.44714	4.69012			12.9269		-10.1595	-4351.53	-14.8141	1.31619			31.2308	316	208	148
1015.82	78.7944	81.7015	65.1901			-0.51639		-3.44686	-175.981	-3.44684	4.83371			12.9305		-10.1522	9163.2	-14.8104	-1.97004			31.2513	335	240	180
1016.3	80.2594	81.2455	64.9745			-0.51608		-3.44655	-259.801	-3.44653	4.73754			12.9341		-10.1449	14066.5	-14.8068	-4.28018			31.2718	360	331	198
1016.78	81.4185	80.7622	64.7497			-0.51577		-3.44625	-253.814	-3.44623	4.73886			12.9377		-10.1376	9754.73	-14.8032	-3.19749			31.2924	381	484	188
1017.27	82.2699	80.2286	64.5127			-0.51545		-3.44594	-143.465	-3.44592	4.72961			12.9413		-10.1303	616.359	-14.7995	-4.00615			31.3129	415	516	212
1017.75	82.8353	79.6139	64.2628			-0.51514		-3.44564	-272.443	-3.44562	4.56971			12.945		-10.123	-5458.02	-14.7959	-6.51968			31.3335	444	582	205
1018.23	83.1491	78.8872	64.0022			-0.51483		-3.44533	-381.074	-3.44531	4.44014			12.9486		-10.1157	-4706.64	-14.7922	-1.34289			31.354	470	593	227
1018.71	83.2504	78.0258	63.7357			-0.51452		-3.44503	-316.231	-3.445	4.3625			12.9522		-10.1084	3024.88	-14.7886	5.06734			31.3745	389	580	220
1019.2	83.1795	77.0243	63.4682			-0.5142		-3.44472	-331.836	-3.4447	4.4012			12.9558		-10.1011	7068.58	-14.7849	9.70585			31.3951	370	741	177
1019.68	82.9765	75.9017	63.2028			-0.51389		-3.44441	-376.385	-3.44439	4.43857			12.9594		-10.0939	6944.64	-14.7813	11.0636			31.4156	315	847	184
1020.16	82.6827	74.7056	62.9394			-0.51358		-3.44411	-358.958	-3.44409	4.60573			12.963		-10.0866	4871.31	-14.7776	13.3611			31.4362	313	799	168
1020.64	82.3405	73.5105	62.6758			-0.51327		-3.4438	-403.986	-3.44378	4.79802			12.9666		-10.0793	5682.47	-14.774	8.01317			31.4567	300	685	126
1021.12	81.9914	72.4119	62.41			-0.51295		-3.4435	-576.219	-3.44348	4.8793			12.9702		-10.072	-3215.08	-14.7703	1.20804			31.4772	276	698	146
1021.61	81.6735	71.513	62.1421			-0.51264		-3.44319	-649.53	-3.44317	4.79698			12.9738		-10.0647	-2769.2	-14.7667	-4.10923			31.4978	274	772	154
1022.09	81.417	70.9075	61.8753			-0.51233		-3.44289	-652.814	-3.44286	4.816			12.9775		-10.0574	5545.22	-14.7631	-12.6762			31.5183	294	608	159
1022.57	81.2404	70.6603	61.6143			-0.51202		-3.44258	-581.738	-3.44256	4.86733			12.9811		-10.0501	12692.7	-14.7594	-16.4007			31.5389	294	494	141
1023.05	81.1482	70.7914	61.3619			-0.5117		-3.44228	-294.441	-3.44225	4.87648			12.9847		-10.0428	14598.1	-14.7558	-13.9143			31.5594	287	541	124
1023.53	81.1298	71.2681	61.1165			-0.51139		-3.44197	-414.682	-3.44195	4.82098			12.9883		-10.0355	11418.8	-14.7521	-11.7064			31.5799	334	656	148
1024.02	81.1609	72.0107	60.8705			-0.51108		-3.44166	-673.305	-3.44164	4.73555			12.9919		-10.0282	15207	-14.7485	-13.638			31.6005	345	562	147
1024.5	81.2073	72.9106	60.613			-0.51077		-3.44136	-738.955	-3.44134	4.66156			12.9955		-10.0209	13478.2	-14.7448	-17.1814			31.621	356	475	140
1024.98	81.2296	73.8572	60.3337			-0.51045		-3.44105	-629.554	-3.44103	4.41373			12.9991		-10.0136	8227.62	-14.7412	-20.6929			31.6416	453	466	110
1025.46	81.1888	74.7631	60.0274			-0.51014		-3.44075	-540.919	-3.44073	4.18903			13.0027		-10.0063	-2480.27	-14.7375	-17.0438			31.6621	367	493	105
1025.94	81.0529	75.5818	59.6971			-0.50983		-3.44044	-616.595	-3.44042	4.55059			13.0063		-9.99906	-13468.9	-14.7339	-11.2364			31.6827	319	424	133
1026.43	80.8022	76.311	59.3535			-0.50952		-3.44014	-582.285	-3.44011	4.92033			13.01		-9.99176	-17059.4	-14.7302	-12.9116			31.7032	307	327	130
1026.91	80.4342	76.9835	59.0119			-0.5092		-3.43983	-639.768	-3.43981	5.09887			13.0136		-9.98447	-3491.19	-14.7266	-11.261			31.7237	292	289	162
1027.39	79.9648	77.6487	58.688			-0.50889		-3.43952	-644.263	-3.4395	5.15651			13.0172		-9.97718	5531.36	-14.7229	-8.8684			31.7443	277	275	158
1027.87	79.4256	78.3517	58.3952			-0.50858		-3.43922	-518.98	-3.4392	5.00191			13.0208		-9.96989	3781.44	-14.7193	-9.91032			31.7648	244	248	163
1028.36	78.8569	79.1183	58.1436			-0.50827		-3.43891	-543.224	-3.43889	4.78499			13.0244		-9.9626	8551.92	-14.7157	-16.0924			31.7854	202	189	169
1028.84	78.298	79.9472	57.9426			-0.50795		-3.43861	-571.483	-3.43859	4.67206			13.028		-9.9553	4953.84	-14.712	-19.7113			31.8059	233	183	168
1029.32	77.7777	80.8136	57.8033			-0.50764		-3.4383	-511.709	-3.43828	4.73892			13.0316		-9.94801	-421.172	-14.7084	-16.159			31.8264	220	194	172
1029.8	77.3081	81.6772	57.741			-0.50733		-3.438	-638.735	-3.43798	4.89169			13.0352		-9.94072	-784.141	-14.7047	-10.2188			31.847	240	172	201
1030.28	76.8832	82.4942	57.7744			-0.50702		-3.43769	-632.943	-3.43767	4.9373			13.0388		-9.93343	4369.64	-14.7011	-9.58777			31.8675	224	180	196
1030.77	76.4844	83.226	57.9228			-0.5067		-3.43739	-537.085	-3.43736	4.71807			13.0425		-9.92613	2287.09	-14.6974	-10.6299			31.8881	218	141	182
1031.25	76.0902	83.8449	58.2027			-0.50639		-3.43708	-639.308	-3.43706	4.58024			13.0461		-9.91884	-3191.13	-14.6938	-7.43365			31.9086	229	173	222
1031.73	75.6886	84.3353	58.6256			-0.50608		-3.43677	-635.09	-3.43675	4.60403			13.0497		-9.91155	-11379.1	-14.6901	0.75543			31.9291	279	163	207
1032.21	75.2869	84.6914	59.1983			-0.50576		-3.43647	-588.83	-3.43645	4.65277			13.0533		-9.90426	-8974.48	-14.6865	6.95325			31.9497	259	188	206
1032.69	74.9164	84.9148	59.9253			-0.50545		-3.43616	-504.953	-3.43614	4.71828			13.0569		-9.89697	8083	-14.6828	7.46919			31.9702	302	152	214
1033.18	74.6298	85.0102	60.8114			-0.50514		-3.43586	-398.617	-3.43584	4.82038			13.0605		-9.88967	16963.2	-14.6792	6.64344			31.9908	302	190	214
1033.66	74.4909	84.9843	61.8619			-0.50483		-3.43555	-247.7	-3.43553	4.90279			13.0641		-9.88238	2859.25	-14.6756	2.99975			32.0113	330	159	211
1034.14	74.5602	84.8439	63.0808			-0.50451		-3.43525	-363.25	-3.43523	4.8444			13.0677		-9.87509	1789.98	-14.6719	0.91948			32.0318	366	201	199
1034.62	74.8795	84.5955	64.4658			-0.5042		-3.43494	-761.444	-3.43492	4.74369			13.0713		-9.8678	-1659.97	-14.6683	2.76693			32.0524	502	180	198
1035.11	75.4601	84.2451	66.0041			-0.50389		-3.43464	-841.921	-3.43461	4.7735			13.075		-9.8605	5986.89	-14.6646	2.74648			32.0729	516	198	228
1035.59	76.2789	83.7993	67.6705			-0.50358		-3.43433	-738.112	-3.43431	4.78709			13.0786		-9.85321	-692.938	-14.661	3.5501			32.0935	567	204	217
1036.07	77.2823	83.2683	69.4278			-0.50326		-3.43402	-764.978	-3.434	4.79055			13.0822		-9.84592	-13928.6	-14.6573	5.45337			32.114	631	190	221
1036.55	78.3968	82.6708	71.2304			-0.50295		-3.43372	-766.049	-3.4337	4.57337			13.0858		-9.83863	5108	-14.6537	0.45198			32.1346	694	220	230
1037.03	79.5423	82.0392	73.0283			-0.50264		-3.43341	-572.419	-3.43339	4.59675			13.0894		-9.83134	7324.5	-14.65	-2.29391			32.1551	934	204	241
1037.52	80.6443	81.4223	74.7709			-0.50233		-3.43311	-496.474	-3.43309	4.75503			13.093		-9.82404	6571.23	-14.6464	-1.31807			32.1756	1050	210	234
1038	81.6437	80.8838	76.4104			-0.50201		-3.4328	-536.08	-3.43278	4.61872			13.0966		-9.81675	4563.34	-14.6427	-1.96508			32.1962	1127	252	272
1038.48	82.5014	80.4935	77.905			-0.5017		-3.4325	-459.416	-3.43248	4.48728			13.1002		-9.80946	10099.6	-14.6391	-9.36281			32.2167	1241	256	275
1038.96	83.1992	80.3132	79.2221			-0.50139		-3.43219	-521.122	-3.43217	4.49309			13.1038		-9.80217	6718.28	-14.6355	-13.2762			32.2373	1216	333	306
1039.44	83.737	80.3821	80.3414			-0.50108		-3.43189	-475.734	-3.43186	4.66342			13.1075		-9.79487	1926.62	-14.6318	-14.369			32.2578	1076	390	326
1039.93	84.127	80.7048	81.2561			-0.50076		-3.43158	-335.002	-3.43156	4.89265			13.1111		-9.78758	-3803.73	-14.6282	-14.3067			32.2783	1091	464	333
1040.41	84.3876	81.2488	81.9727			-0.50045		-3.43127	-290.284	-3.43125	4.93465			13.1147		-9.78029	-2817.73	-14.6245	-8.20117			32.2989	1002	563	334
1040.89	84.5379	81.9501	82.5072			-0.50014		-3.43097	-168.395	-3.43095	4.76213			13.1183		-9.773	-10059.3	-14.6209	-3.14497			32.3194	834	593	330
1041.37	84.5947	82.7264	82.8815			-0.49983		-3.43066	-182.66	-3.43064	4.67023			13.1219		-9.76571	-1243.95	-14.6172	-3.10287			32.34	697	668	339
1041.85	84.5723	83.4928	83.1185			-0.49951		-3.43036	-243.035	-3.43034	4.79135			13.1255		-9.75841	8480.47	-14.6136	-7.50947			32.3605	559	858	336
1042.34	84.4835	84.177	83.2394			-0.4992		-3.43005	-311.685	-3.43003	4.93643			13.1291		-9.75112	-282.359	-14.6099	-11.3277			32.381	451	960	293
1042.82	84.3405	84.7292	83.2625			-0.49889		-3.42975	-348.064	-3.42973	5.02987			13.1327		-9.74383	2374.81	-14.6063	-12.6314			32.4016	375	1073	271
1043.3	84.1553	85.1256	83.2031			-0.49858		-3.42944	-512.806	-3.42942	4.94663			13.1363		-9.73654	9520.42	-14.6026	-11.3034			32.4221	301	1121	265
1043.78	83.9381	85.3649	83.0751			-0.49826		-3.42914	-620.133	-3.42911	4.89765			13.14		-9.72924	-6396.81	-14.599	-7.28644			32.4427	240	1219	245
1044.27	83.6957	85.4614	82.8916			-0.49795		-3.42883	-594.102	-3.42881	4.83689			13.1436		-9.72195	-6250.05	-14.5953	-10.3396			32.4632	217	1240	217
1044.75	83.43	85.4373	82.6657			-0.49764		-3.42852	-620.057	-3.4285	4.68437			13.1472		-9.71466	-1488.83	-14.5917	-10.7358			32.4837	188	1176	197
1045.23	83.1381	85.3167	82.4099			-0.49733		-3.42822	-475.953	-3.4282	4.50637			13.1508		-9.70737	-18647.2	-14.5881	-4.56568			32.5043	167	1282	221
1045.71	82.8152	85.1231	82.1354			-0.49701		-3.42791	-333.49	-3.42789	4.29806			13.1544		-9.70008	-19742.9	-14.5844	-4.37221			32.5248	184	1324	215
1046.19	82.457	84.8789	81.8502			-0.4967		-3.42761	-217.527	-3.42759	4.27474			13.158		-9.69278	-12713.9	-14.5808	-7.45863			32.5454	190	1392	229
1046.68	82.0634	84.6056	81.5594			-0.49639		-3.4273	-136.232	-3.42728	4.49525			13.1616		-9.68549	-5162.97	-14.5771	-8.54207			32.5659	184	1185	228
1047.16	81.6393	84.3229	81.265			-0.49608		-3.427	-194.023	-3.42698	4.81834			13.1652		-9.6782	2620.13	-14.5735	-11.6956			32.5865	187	923	215
1047.64	81.1934	84.0464	80.9675			-0.49576		-3.42669	-282.496	-3.42667	4.99701			13.1688		-9.67091	13610.9	-14.5698	-15.8014			32.607	196	810	173
1048.12	80.7349	83.786	80.667			-0.49545		-3.42639	-318.768	-3.42636	5.08971			13.1724		-9.66361	1445.44	-14.5662	-17.0318			32.6275	185	733	156
1048.6	80.2699	83.5448	80.3646			-0.49514		-3.42608	-349.972	-3.42606	5.08878			13.1761		-9.65632	-6370.23	-14.5625	-17.8219			32.6481	181	574	167
1049.09	79.7989	83.3195	80.0624			-0.49483		-3.42577	-372.214	-3.42575	5.0541			13.1797		-9.64903	-3759.53	-14.5589	-19.4139			32.6686	169	435	188
1049.57	79.3162	83.1022	79.7629			-0.49451		-3.42547	-215.245	-3.42545	4.89193			13.1833		-9.64174	-11828.6	-14.5552	-13.5218			32.6892	173	359	143
1050.05	78.8119	82.8833	79.4681			-0.4942		-3.42516	-57.3204	-3.42514	4.70905			13.1869		-9.63444	-7937.83	-14.5516	-7.78574			32.7097	169	325	140
1050.53	78.2742	82.6538	79.1784			-0.49389		-3.42486	-203.782	-3.42484	4.8466			13.1905		-9.62715	-1070.16	-14.548	-5.87226			32.7302	153	270	119
1051.02	77.6926	82.4056	78.8936			-0.49358		-3.42455	-363.519	-3.42453	4.99027			13.1941		-9.61986	712.094	-14.5443	-4.72966			32.7508	176	232	121
1051.5	77.0604	82.1322	78.6133			-0.49326		-3.42425	-398.771	-3.42422	5.11675			13.1977		-9.61257	9421.31	-14.5407	-0.28984			32.7713	153	241	122
1051.98	76.3756	81.8271	78.3384			-0.49295		-3.42394	-475.688	-3.42392	5.10926			13.2013		-9.60528	-611.609	-14.537	-1.4658			32.7919	166	248	99
1052.46	75.6416	81.4832	78.0716			-0.49264		-3.42363	-272.353	-3.42361	4.97904			13.2049		-9.59798	-8747.86	-14.5334	0.6415			32.8124	157	253	111
1052.94	74.8682	81.0915	77.8168			-0.49233		-3.42333	-50.3656	-3.42331	5.17104			13.2086		-9.59069	-8907.77	-14.5297	2.06213			32.8329	150	283	126
1053.42	74.071	80.6405	77.5772			-0.49201		-3.42302	-110.465	-3.423	5.52916			13.2122		-9.5834	-10951.6	-14.5261	-1.05559			32.8535	154	276	114
1053.91	73.2713	80.1154	77.3539			-0.4917		-3.42272	-173.592	-3.4227	5.52601			13.2158		-9.57611	-2599.17	-14.5224	-4.67159			32.874	140	276	137
1054.39	72.4931	79.4963	77.1445			-0.49139		-3.42241	-162.569	-3.42239	5.19417			13.2194		-9.56881	3888.86	-14.5188	-2.33235			32.8946	134	315	139
1054.87	71.7584	78.7583	76.9438			-0.49108		-3.42211	-278.106	-3.42209	4.90674			13.223		-9.56152	-2483.31	-14.5151	0.35305			32.9151	144	328	159
1055.35	71.0811	77.8728	76.7458			-0.49076		-3.4218	-415.999	-3.42178	4.98565			13.2266		-9.55423	-1372.09	-14.5115	5.68866			32.9356	144	342	146
1055.84	70.4616	76.8133	76.5459			-0.49045		-3.4215	-275.51	-3.42147	4.89918			13.2302		-9.54694	6332.22	-14.5078	7.69746			32.9562	151	375	187
1056.32	69.8833	75.5645	76.3425			-0.49014		-3.42119	-45.8463	-3.42117	4.70315			13.2338		-9.53965	498.516	-14.5042	4.78191			32.9767	138	383	240
1056.8	69.3132	74.1343	76.1372			-0.48983		-3.42088	107.082	-3.42086	4.54808			13.2374		-9.53235	-2642.66	-14.5006	1.91521			32.9973	144	393	371
1057.28	68.7069	72.5648	75.9326			-0.48951		-3.42058	171.891	-3.42056	4.32519			13.2411		-9.52506	-8559.19	-14.4969	-0.78152			33.0178	154	378	398
1057.76	68.0166	70.9367	75.7304			-0.4892		-3.42027	132.344	-3.42025	4.39255			13.2447		-9.51777	-5101.44	-14.4933	-4.79344			33.0384	152	412	424
1058.25	67.1999	69.3643	75.5296			-0.48889		-3.41997	169.585	-3.41995	4.35902			13.2483		-9.51048	-1615.87	-14.4896	-6.00001			33.0589	163	356	417
1058.73	66.228	67.9787	75.3266			-0.48858		-3.41966	55.6244	-3.41964	4.36127			13.2519		-9.50318	6947.63	-14.486	-2.26904			33.0794	154	360	469
1059.21	65.0895	66.9043	75.1172			-0.48826		-3.41936	33.9828	-3.41934	4.66913			13.2555		-9.49589	14661.1	-14.4823	-0.48463			33.1	168	332	595
1059.69	63.7914	66.2329	74.8993			-0.48795		-3.41905	121.197	-3.41903	4.83239			13.2591		-9.4886	7409.78	-14.4787	1.89141			33.1205	202	318	609
1060.17	62.3576	66.0026	74.6748			-0.48764		-3.41875	129.224	-3.41872	4.81325			13.2627		-9.48131	6243.31	-14.475	4.91057			33.1411	179	303	787
1060.66	60.8277	66.1865	74.4493			-0.48733		-3.41844	348.993	-3.41842	4.93432			13.2663		-9.47402	8506.91	-14.4714	4.25486			33.1616	195	275	825
1061.14	59.2572	66.6923	74.2304			-0.48701		-3.41813	414.239	-3.41811	4.82865			13.2699		-9.46672	22756.9	-14.4677	-3.0113			33.1821	206	266	880
1061.62	57.7188	67.3752	74.0236			-0.4867		-3.41783	335.801	-3.41781	4.57954			13.2736		-9.45943	13959.4	-14.4641	-11.4			33.2027	236	238	950
1062.1	56.3023	68.0615	73.8301			-0.48639		-3.41752	381.405	-3.4175	4.72421			13.2772		-9.45214	7208.09	-14.4605	-12.4353			33.2232	248	271	1237
1062.59	55.1107	68.5786	73.6449			-0.48608		-3.41722	348.033	-3.4172	4.90181			13.2808		-9.44485	13659.3	-14.4568	-8.21568			33.2438	285	230	1429
1063.07	54.2511	68.7836	73.4587			-0.48576		-3.41691	80.3417	-3.41689	4.8045			13.2844		-9.43755	5736.78	-14.4532	-4.82677			33.2643	310	251	1308
1063.55	53.8205	68.5852	73.2615			-0.48545		-3.41661	-238.807	-3.41659	4.97213			13.288		-9.43026	6508.17	-14.4495	-2.28475			33.2848	308	243	1066
1064.03	53.8877	67.9548	73.0454			-0.48514		-3.4163	-373.611	-3.41628	5.18095			13.2916		-9.42297	-2945.47	-14.4459	-0.51576			33.3054	355	215	768
1064.51	54.4756	66.9284	72.8077			-0.48483		-3.416	-426.812	-3.41597	5.17268			13.2952		-9.41568	-10106.5	-14.4422	1.21679			33.3259	382	240	762
1065	55.5479	65.6003	72.5505			-0.48451		-3.41569	-494.53	-3.41567	5.19905			13.2988		-9.40839	-7188.27	-14.4386	-1.64465			33.3465	400	196	650
1065.48	57.0053	64.1109	72.2794			-0.4842		-3.41538	-395.678	-3.41536	5.11894			13.3024		-9.40109	-14181.3	-14.4349	-4.97845			33.367	455	249	428
1065.96	58.6967	62.6304	72.0005			-0.48389		-3.41508	-189.463	-3.41506	4.79967			13.3061		-9.3938	-7294.08	-14.4313	-5.27225			33.3875	467	248	322
1066.44	60.4427	61.3382	71.7185			-0.48358		-3.41477	-71.309	-3.41475	4.63408			13.3097		-9.38651	-6850.39	-14.4276	-7.55995			33.4081	465	236	260
1066.92	62.0671	60.4012	71.4364			-0.48326		-3.41447	-56.8505	-3.41445	4.664			13.3133		-9.37922	-7942.41	-14.424	-9.11323			33.4286	508	238	152
1067.41	63.4265	59.9548	71.1556			-0.48295		-3.41416	-204.639	-3.41414	4.65645			13.3169		-9.37192	-1882.64	-14.4204	-9.15717			33.4492	492	275	145
1067.89	64.4282	60.0857	70.8768			-0.48264		-3.41386	-390.199	-3.41384	4.65243			13.3205		-9.36463	-3113.38	-14.4167	-10.3215			33.4697	505	216	120
1068.37	65.036	60.822	70.6004			-0.48233		-3.41355	-235.302	-3.41353	4.5821			13.3241		-9.35734	-4154.66	-14.4131	-10.3324			33.4903	492	285	122
1068.85	65.2614	62.1281	70.326			-0.48201		-3.41325	-1.75295	-3.41322	4.58511			13.3277		-9.35005	-8128.48	-14.4094	-8.10125			33.5108	482	295	132
1069.34	65.1481	63.9084	70.0509			-0.4817		-3.41294	78.0983	-3.41292	4.65526			13.3313		-9.34276	-1909.09	-14.4058	-6.44507			33.5313	405	315	117
1069.82	64.7537	66.0209	69.77			-0.48139		-3.41263	-100.276	-3.41261	4.52805			13.3349		-9.33546	11153.5	-14.4021	-8.44877			33.5519	333	320	123
1070.3	64.1337	68.2999	69.4769			-0.48108		-3.41233	-282.958	-3.41231	4.50379			13.3386		-9.32817	11073.7	-14.3985	-8.57904			33.5724	366	284	101
1070.78	63.3308	70.5819	69.1668			-0.48076		-3.41202	-271.751	-3.412	4.51038			13.3422		-9.32088	5850.75	-14.3948	-2.19195			33.593	303	298	127
1071.26	62.3717	72.7291	68.8406			-0.48045		-3.41172	-245.589	-3.4117	4.60799			13.3458		-9.31359	3216.86	-14.3912	3.67326			33.6135	258	279	107
1071.75	61.2708	74.643	68.5075			-0.48014		-3.41141	-363.293	-3.41139	4.86543			13.3494		-9.30629	-9615.53	-14.3875	2.18522			33.634	244	271	126
1072.23	60.0395	76.2671	68.1868			-0.47983		-3.41111	-292.666	-3.41109	4.98514			13.353		-9.299	-9684.12	-14.3839	-0.14897			33.6546	193	274	121
1072.71	58.6982	77.5807	67.9055			-0.47951		-3.4108	-260.583	-3.41078	4.85364			13.3566		-9.29171	-2705.31	-14.3802	-1.32604			33.6751	214	232	105
1073.19	57.2874	78.5888	67.6957			-0.4792		-3.4105	-281.189	-3.41047	4.83123			13.3602		-9.28442	3333.58	-14.3766	-1.91906			33.6957	189	238	106
1073.67	55.8756	79.3111	67.5893			-0.47889		-3.41019	-124.052	-3.41017	4.84358			13.3638		-9.27713	-1869.59	-14.373	-2.11737			33.7162	181	199	126
1074.16	54.5602	79.774	67.6148			-0.47858		-3.40988	113.181	-3.40986	4.75716			13.3674		-9.26983	-2489.31	-14.3693	-5.90273			33.7367	171	210	127
1074.64	53.4596	80.006	67.7944			-0.47826		-3.40958	185.078	-3.40956	4.83234			13.3711		-9.26254	-135.094	-14.3657	-5.47274			33.7573	163	203	122
1075.12	52.6969	80.0352	68.1425			-0.47795		-3.40927	79.1228	-3.40925	4.91805			13.3747		-9.25525	-5247.59	-14.362	-1.47847			33.7778	166	200	125
1075.6	52.3776	79.8881	68.6636			-0.47764		-3.40897	47.577	-3.40895	4.95106			13.3783		-9.24796	-2101.64	-14.3584	-1.36582			33.7984	176	219	130
1076.09	52.5651	79.5896	69.3492			-0.47733		-3.40866	178.51	-3.40864	4.96032			13.3819		-9.24066	-14535.7	-14.3547	-3.25915			33.8189	181	201	146
1076.57	53.2595	79.1632	70.1746			-0.47701		-3.40836	120.881	-3.40834	5.03578			13.3855		-9.23337	-9049.55	-14.3511	-4.00632			33.8394	149	229	145
1077.05	54.3874	78.6313	71.097			-0.4767		-3.40805	78.8257	-3.40803	5.26579			13.3891		-9.22608	-2514.92	-14.3474	0.04296			33.86	159	252	188
1077.53	55.807	78.0163	72.0578			-0.47639		-3.40774	102.32	-3.40772	5.53344			13.3927		-9.21879	8825.45	-14.3438	3.6329			33.8805	156	258	165
1078.01	57.3315	77.3422	72.99			-0.47607		-3.40744	105.572	-3.40742	5.66897			13.3963		-9.2115	4931.7	-14.3401	1.9291			33.9011	190	262	194
1078.49	58.7645	76.6355	73.8296			-0.47576		-3.40713	104.297	-3.40711	5.70138			13.3999		-9.2042	-11527.7	-14.3365	-0.72825			33.9216	183	300	205
1078.98	59.9369	75.9254	74.5263			-0.47545		-3.40683	-107.867	-3.40681	5.46755			13.4036		-9.19691	-6334.84	-14.3329	-4.65272			33.9422	163	323	241
1079.46	60.7352	75.2417	75.0516			-0.47514		-3.40652	-276.792	-3.4065	5.45711			13.4072		-9.18962	-4734.78	-14.3292	-6.5345			33.9627	204	372	318
1079.94	61.1133	74.6117	75.4003			-0.47482		-3.40622	-342.02	-3.4062	5.57902			13.4108		-9.18233	-4117.72	-14.3256	-6.35456			33.9832	177	410	326
1080.42	61.0871	74.0549	75.5871			-0.47451		-3.40591	-246.292	-3.40589	5.57886			13.4144		-9.17503	-4327.08	-14.3219	-2.66266			34.0038	185	390	419
1080.91	60.7185	73.5794	75.6389			-0.4742		-3.40561	-113.093	-3.40558	5.65941			13.418		-9.16774	590.859	-14.3183	-1.40189			34.0243	153	440	409
1081.39	60.0921	73.1788	75.5864			-0.47389		-3.4053	-35.2648	-3.40528	5.47329			13.4216		-9.16045	-3430.59	-14.3146	-0.55518			34.0449	175	440	416
1081.87	59.2953	72.834	75.4578			-0.47357		-3.40499	-45.5076	-3.40497	5.18324			13.4252		-9.15316	-10693.4	-14.311	3.38261			34.0654	200	460	467
1082.35	58.4047	72.517	75.2753			-0.47326		-3.40469	-94.3876	-3.40467	5.09307			13.4288		-9.14587	-6098.02	-14.3073	9.39999			34.0859	183	459	514
1082.83	57.4813	72.1964	75.0549			-0.47295		-3.40438	-114.192	-3.40436	5.1276			13.4324		-9.13857	-6549.02	-14.3037	8.0784			34.1065	197	476	539
1083.32	56.5716	71.8418	74.8093			-0.47264		-3.40408	-216.388	-3.40406	5.22277			13.4361		-9.13128	-5061.73	-14.3	1.846			34.127	193	454	488
1083.8	55.7117	71.4262	74.5491			-0.47232		-3.40377	-228.589	-3.40375	5.1262			13.4397		-9.12399	-7257.2	-14.2964	-0.25607			34.1476	250	463	542
1084.28	54.9289	70.9258	74.2843			-0.47201		-3.40347	-372.219	-3.40345	5.01351			13.4433		-9.1167	3544.05	-14.2928	-3.42214			34.1681	270	426	623
1084.76	54.2402	70.3183	74.023			-0.4717		-3.40316	-426.078	-3.40314	4.8516			13.4469		-9.1094	693.641	-14.2891	-4.43113			34.1886	316	391	697
1085.24	53.6492	69.582	73.7702			-0.47139		-3.40286	-376.278	-3.40283	4.83131			13.4505		-9.10211	-18190.6	-14.2855	-3.49493			34.2092	308	413	676
1085.73	53.144	68.697	73.5263			-0.47107		-3.40255	-517.194	-3.40253	5.06847			13.4541		-9.09482	-16519.8	-14.2818	0.84435			34.2297	372	400	686
1086.21	52.6996	67.6482	73.2885			-0.47076		-3.40224	-588.686	-3.40222	5.17028			13.4577		-9.08753	-15159.7	-14.2782	3.0225			34.2503	371	396	515
1086.69	52.2842	66.4295	73.0529			-0.47045		-3.40194	-627.357	-3.40192	4.8806			13.4613		-9.08024	-8479.55	-14.2745	-1.5094			34.2708	430	377	396
1087.17	51.8678	65.0478	72.8164			-0.47014		-3.40163	-722.723	-3.40161	4.87269			13.4649		-9.07294	2069.2	-14.2709	-6.74277			34.2913	433	376	352
1087.65	51.4305	63.5252	72.579			-0.46982		-3.40133	-623.011	-3.40131	5.11356			13.4686		-9.06565	3590.42	-14.2672	-5.54694			34.3119	550	349	315
1088.14	50.9663	61.8999	72.3431			-0.46951		-3.40102	-615.012	-3.401	5.44852			13.4722		-9.05836	-5525.25	-14.2636	1.39056			34.3324	541	357	235
1088.62	50.4824	60.2246	72.1124			-0.4692		-3.40072	-615.616	-3.4007	5.53549			13.4758		-9.05107	78.7344	-14.2599	5.00284			34.353	568	373	176
1089.1	49.995	58.5643	71.8891			-0.46889		-3.40041	-745.152	-3.40039	5.2909			13.4794		-9.04377	-11413.4	-14.2563	2.31476			34.3735	558	355	144
1089.58	49.5238	56.9945	71.6741			-0.46857		-3.40011	-783.867	-3.40008	5.04179			13.483		-9.03648	-11642.1	-14.2526	-1.45975			34.3941	565	384	132
1090.07	49.0886	55.6002	71.4665			-0.46826		-3.3998	-582.54	-3.39978	4.84632			13.4866		-9.02919	-521.141	-14.249	-6.41871			34.4146	523	385	119
1090.55	48.7079	54.4743	71.2663			-0.46795		-3.39949	-611.797	-3.39947	4.87311			13.4902		-9.0219	5847.16	-14.2454	-9.8193			34.4351	449	383	105
1091.03	48.4002	53.7144	71.075			-0.46764		-3.39919	-710.495	-3.39917	5.02833			13.4938		-9.01461	-111.344	-14.2417	-8.49261			34.4557	410	356	94
1091.51	48.1853	53.4151	70.8964			-0.46732		-3.39888	-522.469	-3.39886	4.98199			13.4974		-9.00731	-8946.14	-14.2381	-3.27468			34.4762	377	338	120
1091.99	48.0845	53.6544	70.7348			-0.46701		-3.39858	-240.276	-3.39856	4.88661			13.5011		-9.00002	3432.86	-14.2344	-3.47697			34.4968	283	348	104
1092.48	48.1189	54.4787	70.5919			-0.4667		-3.39827	-39.9584	-3.39825	5.06857			13.5047		-8.99273	6412.42	-14.2308	-5.30808			34.5173	256	343	116
1092.96	48.3067	55.8897	70.465			-0.46639		-3.39797	114.743	-3.39795	5.17832			13.5083		-8.98544	9727.34	-14.2271	-4.61207			34.5378	203	321	101
1093.44	48.6613	57.8384	70.3463			-0.46607		-3.39766	215.306	-3.39764	5.02789			13.5119		-8.97814	1325.16	-14.2235	-2.85208			34.5584	231	266	129
1093.92	49.1914	60.2301	70.2255			-0.46576		-3.39736	115.478	-3.39733	4.88515			13.5155		-8.97085	-1004	-14.2198	-4.53954			34.5789	198	241	138
1094.4	49.9021	62.9374	70.0934			-0.46545		-3.39705	23.409	-3.39703	4.66643			13.5191		-8.96356	668	-14.2162	-9.56175			34.5995	197	291	131
1094.89	50.7969	65.8159	69.9456			-0.46514		-3.39674	51.3537	-3.39672	4.50087			13.5227		-8.95627	-8111.59	-14.2125	-12.5252			34.62	189	288	137
1095.37	51.8766	68.72	69.7841			-0.46482		-3.39644	-136.915	-3.39642	4.60335			13.5263		-8.94898	-7679.08	-14.2089	-11.7661			34.6405	183	306	140
1095.85	53.1367	71.5148	69.6161			-0.46451		-3.39613	-313.313	-3.39611	4.88714			13.5299		-8.94168	-14.5313	-14.2053	-6.44012			34.6611	183	331	149
1096.33	54.5625	74.0851	69.4507			-0.4642		-3.39583	-297.84	-3.39581	5.07199			13.5335		-8.93439	-5048.45	-14.2016	2.30565			34.6816	174	332	180
1096.82	56.1255	76.3427	69.2947			-0.46389		-3.39552	-95.0803	-3.3955	5.15749			13.5372		-8.9271	-4801.3	-14.198	5.74386			34.7022	167	347	172
1097.3	57.783	78.2307	69.1506			-0.46357		-3.39522	224.944	-3.3952	5.04774			13.5408		-8.91981	-15023.5	-14.1943	-0.70246			34.7227	162	419	201
1097.78	59.4818	79.7254	69.0166			-0.46326		-3.39491	326.481	-3.39489	5.08306			13.5444		-8.91251	-2992.06	-14.1907	-6.91642			34.7432	164	405	194
1098.26	61.1646	80.8332	68.8886			-0.46295		-3.39461	397.278	-3.39458	5.20983			13.548		-8.90522	-5478.45	-14.187	-6.07011			34.7638	164	466	175
1098.74	62.7781	81.5842	68.7632			-0.46264		-3.3943	380.055	-3.39428	5.21694			13.5516		-8.89793	-80.9375	-14.1834	-2.2366			34.7843	146	482	172
1099.23	64.2795	82.0235	68.6397			-0.46232		-3.39399	168.151	-3.39397	5.10613			13.5552		-8.89064	-3450.42	-14.1797	-1.30252			34.8049	156	519	155
1099.71	65.6415	82.2024	68.5195			-0.46201		-3.39369	-151.515	-3.39367	5.01615			13.5588		-8.88335	-5863.47	-14.1761	-1.17456			34.8254	173	518	146
1100.19	66.8548	82.1717	68.404			-0.4617		-3.39338	-301.543	-3.39336	5.13323			13.5624		-8.87605	-4412.25	-14.1724	-4.22559			34.846	172	563	141
1100.67	67.9281	81.9767	68.2926			-0.46139		-3.39308	-317.446	-3.39306	5.17738			13.566		-8.86876	-7323.48	-14.1688	-7.69566			34.8665	171	493	140
1101.15	68.8862	81.6556	68.1817			-0.46107		-3.39277	-204.606	-3.39275	5.21446			13.5697		-8.86147	-11285.1	-14.1651	-9.55948			34.887	158	514	109
1101.64	69.7645	81.2399	68.0655			-0.46076		-3.39247	-192.772	-3.39245	5.17714			13.5733		-8.85418	-12023.3	-14.1615	-9.13484			34.9076	135	412	142
1102.12	70.6027	80.7555	67.9388			-0.46045		-3.39216	-190.437	-3.39214	5.09144			13.5769		-8.84688	-14165.5	-14.1579	-10.9854			34.9281	199	440	136
1102.6	71.437	80.225	67.7999			-0.46014		-3.39185	-42.5308	-3.39183	5.20369			13.5805		-8.83959	1628.11	-14.1542	-15.8315			34.9487	152	430	124
1103.08	72.2936	79.6684	67.6515			-0.45982		-3.39155	58.8585	-3.39153	5.22274			13.5841		-8.8323	4666.39	-14.1506	-17.8173			34.9692	145	387	127
1103.57	73.1833	79.1034	67.4992			-0.45951		-3.39124	229.406	-3.39122	5.14268			13.5877		-8.82501	-15290.7	-14.1469	-15.881			34.9897	154	353	129
1104.05	74.0999	78.5441	67.349			-0.4592		-3.39094	275.761	-3.39092	5.16056			13.5913		-8.81772	-7954.2	-14.1433	-10.5442			35.0103	186	319	118
1104.53	75.023	78.0004	67.2038			-0.45889		-3.39063	204.024	-3.39061	5.10369			13.5949		-8.81042	-6045.56	-14.1396	-3.71798			35.0308	177	267	125
1105.01	75.9228	77.4774	67.0621			-0.45857		-3.39033	159.1	-3.39031	5.11339			13.5985		-8.80313	-1057.58	-14.136	-5.48964			35.0514	173	277	107
1105.49	76.7674	76.976	66.9191			-0.45826		-3.39002	58.6782	-3.39	5.27621			13.6022		-8.79584	5524.09	-14.1323	-12.0848			35.0719	157	292	126
1105.98	77.5285	76.4956	66.7699			-0.45795		-3.38972	-217.801	-3.38969	5.1992			13.6058		-8.78855	6632.98	-14.1287	-14.6192			35.0924	178	279	126
1106.46	78.1852	76.0353	66.6129			-0.45764		-3.38941	-329.067	-3.38939	5.12917			13.6094		-8.78125	-3457.73	-14.125	-11.0894			35.113	166	323	105
1106.94	78.7245	75.5965	66.4511			-0.45732		-3.3891	-318.825	-3.38908	5.19925			13.613		-8.77396	4437.86	-14.1214	-5.91991			35.1335	205	310	141
1107.42	79.1401	75.1839	66.2915			-0.45701		-3.3888	-459.708	-3.38878	5.30465			13.6166		-8.76667	6454.37	-14.1178	-8.3915			35.1541	210	291	101
1107.9	79.4308	74.8056	66.1419			-0.4567		-3.38849	-507.289	-3.38847	5.28294			13.6202		-8.75938	-2422.64	-14.1141	-13.619			35.1746	191	310	112
1108.39	79.5984	74.4731	66.0068			-0.45639		-3.38819	-399.499	-3.38817	5.23382			13.6238		-8.75209	-452.484	-14.1105	-11.9846			35.1951	217	303	112
1108.87	79.6465	74.2015	65.8855			-0.45607		-3.38788	-260.633	-3.38786	5.09621			13.6274		-8.74479	5382.38	-14.1068	-9.53491			35.2157	204	302	131
1109.35	79.5806	74.009	65.7728			-0.45576		-3.38758	-269.776	-3.38756	5.01689			13.631		-8.7375	18166.6	-14.1032	-6.5994			35.2362	249	376	126
1109.83	79.4068	73.9148	65.6616			-0.45545		-3.38727	-535.513	-3.38725	5.17444			13.6347		-8.73021	14820.4	-14.0995	-0.74508			35.2568	285	313	128
1110.32	79.1321	73.9366	65.5467			-0.45514		-3.38697	-560.922	-3.38694	5.31954			13.6383		-8.72292	1281.77	-14.0959	4.60526			35.2773	305	282	114
1110.8	78.7641	74.0853	65.4274			-0.45482		-3.38666	-220.147	-3.38664	5.33858			13.6419		-8.71562	10889.8	-14.0922	5.74752			35.2979	302	242	142
1111.28	78.3112	74.3601	65.3066			-0.45451		-3.38635	-80.3905	-3.38633	5.30056			13.6455		-8.70833	17446.3	-14.0886	-0.37486			35.3184	311	214	142
1111.76	77.7836	74.7447	65.1888			-0.4542		-3.38605	-218.143	-3.38603	5.23808			13.6491		-8.70104	8783.09	-14.0849	0.50505			35.3389	330	226	166
1112.24	77.1944	75.2074	65.0764			-0.45389		-3.38574	-281.415	-3.38572	5.06522			13.6527		-8.69375	7311.13	-14.0813	3.36714			35.3595	273	186	168
1112.72	76.562	75.7061	64.9677			-0.45357		-3.38544	-288.444	-3.38542	4.90122			13.6563	2707.38	-8.68646	14788	-14.0777	-2.66751			35.38	320	218	180
1113.21	75.9108	76.1956	64.8573			-0.45326		-3.38513	-286.543	-3.38511	4.89547			13.6599	4431.71	-8.67916	12378.2	-14.074	-8.07948			35.4006	291	199	185
1113.69	75.272	76.636	64.7387			-0.45295		-3.38483	-430.088	-3.38481	4.7566			13.6635	6156.04	-8.67187	8730.8	-14.0704	-8.04594			35.4211	261	178	215
1114.17	74.6827	76.9976	64.6078			-0.45264		-3.38452	-588.194	-3.3845	4.63106			13.6672	4002.67	-8.66458	848.5	-14.0667	-8.86507			35.4416	257	165	228
1114.65	74.1826	77.2616	64.4653			-0.45232		-3.38422	-477.554	-3.38419	4.78621			13.6708	1849.3	-8.65729	-7670.47	-14.0631	-6.09445			35.4622	223	182	260
1115.14	73.809	77.4179	64.3165			-0.45201		-3.38391	-354.183	-3.38389	5.12088			13.6744	486.873	-8.64999	5274.78	-14.0594	-8.64325			35.4827	206	182	252
1115.62	73.5896	77.4597	64.1688			-0.4517		-3.3836	-406.546	-3.38358	5.46961			13.678	4154.96	-8.6427	535.422	-14.0558	-12.2282			35.5033	212	193	272
1116.1	73.5368	77.3812	64.0283			-0.45139		-3.3833	-461.189	-3.38328	5.14848			13.6816	6565.42	-8.63541	-3463.98	-14.0521	-9.84515			35.5238	218	192	240
1116.58	73.6442	77.1753	63.8968			-0.45107		-3.38299	-407.121	-3.38297	4.80789			13.6852	3945.36	-8.62812	-2725.11	-14.0485	-0.23227			35.5443	205	206	279
1117.06	73.8871	76.835	63.7714			-0.45076		-3.38269	-393.771	-3.38267	4.7716			13.6888	-1111.37	-8.62083	-3583.94	-14.0448	8.08674			35.5649	242	207	256
1117.55	74.2267	76.357	63.6465			-0.45045		-3.38238	-287.841	-3.38236	4.70807			13.6924	-6168.09	-8.61353	5474.16	-14.0412	6.31864			35.5854	235	250	279
1118.03	74.6178	75.7429	63.5166			-0.45014		-3.38208	-206.092	-3.38206	4.64019			13.696	-5670.28	-8.60624	4726.31	-14.0375	5.48831			35.606	242	275	265
1118.51	75.0164	75.0011	63.3784			-0.44982		-3.38177	-222.283	-3.38175	4.72051			13.6997	-5172.47	-8.59895	307.797	-14.0339	5.54052			35.6265	240	342	221
1118.99	75.3862	74.1452	63.2323			-0.44951		-3.38147	-287.562	-3.38144	4.76482			13.7033	-3613.53	-8.59166	8268.66	-14.0303	3.74569			35.647	285	350	230
1119.47	75.7024	73.1917	63.0801			-0.4492		-3.38116	-376.832	-3.38114	4.75099			13.7069	-2054.59	-8.58436	3754.84	-14.0266	-1.75476			35.6676	276	347	217
1119.96	75.954	72.1576	62.924			-0.44889		-3.38085	-293.252	-3.38083	4.78584			13.7105	-495.652	-8.57707	-7766.86	-14.023	-8.54727			35.6881	302	326	186
1120.44	76.1411	71.059	62.7639			-0.44857		-3.38055	-232.918	-3.38053	4.86927			13.7141	1063.29	-8.56978	-8957.33	-14.0193	-7.59855			35.7087	325	375	190
1120.92	76.2729	69.913	62.5984			-0.44826		-3.38024	-57.8832	-3.38022	5.00348			13.7177	2779.43	-8.56249	-8260.62	-14.0157	-4.82116			35.7292	305	456	172
1121.4	76.3626	68.7401	62.4251			-0.44795		-3.37994	-165.688	-3.37992	5.12316			13.7213	4495.57	-8.5552	41.625	-14.012	-5.24104			35.7498	344	440	159
1121.89	76.4237	67.5679	62.2431			-0.44763		-3.37963	-185.815	-3.37961	5.10365			13.7249	2334.02	-8.5479	10354.8	-14.0084	-12.0094			35.7703	352	425	145
1122.37	76.4677	66.4328	62.0535			-0.44732		-3.37933	-242.409	-3.37931	5.11266			13.7285	172.465	-8.54061	10189.3	-14.0047	-12.3514			35.7908	374	439	134
1122.85	76.502	65.3782	61.8586			-0.44701		-3.37902	-142.891	-3.379	4.90815			13.7322	-1389.75	-8.53332	20630	-14.0011	-7.42762			35.8114	382	384	144
1123.33	76.5295	64.4497	61.6599			-0.4467		-3.37872	-51.8094	-3.37869	4.58122			13.7358	2078.56	-8.52603	12959.8	-13.9974	-3.2252			35.8319	421	398	140
1123.81	76.5474	63.6876	61.4564			-0.44638		-3.37841	-120.119	-3.37839	4.43387			13.7394	5232.46	-8.51873	14109.4	-13.9938	-2.54242			35.8525	425	373	144
1124.3	76.5477	63.1203	61.2436			-0.44607		-3.3781	-81.5777	-3.37808	4.27918			13.743	8386.37	-8.51144	4648.61	-13.9902	-2.8598			35.873	437	378	136
1124.78	76.5174	62.7584	61.0161			-0.44576		-3.3778	-35.6489	-3.37778	4.26073			13.7466	7190.96	-8.50415	-1277.42	-13.9865	-3.32637			35.8935	502	293	145
1125.26	76.4398	62.5928	60.7709			-0.44545		-3.37749	136.188	-3.37747	4.44273			13.7502	5995.56	-8.49686	-11936.3	-13.9829	-4.50556			35.9141	493	302	166
1125.74	76.2983	62.5935	60.5113			-0.44513		-3.37719	242.679	-3.37717	4.60147			13.7538	4800.15	-8.48956	-7360.27	-13.9792	-3.38761			35.9346	478	268	165
1126.22	76.0803	62.7116	60.249			-0.44482		-3.37688	130.173	-3.37686	4.97407			13.7574	3604.75	-8.48227	-4425.98	-13.9756	-2.73681			35.9552	522	224	176
1126.71	75.7836	62.8815	60.0031			-0.44451		-3.37658	-6.19284	-3.37656	5.22452			13.761	1479.22	-8.47498	1296.39	-13.9719	-1.63825			35.9757	437	229	172
1127.19	75.4203	63.0284	59.7965			-0.4442		-3.37627	-21.7699	-3.37625	5.11462			13.7647	-646.307	-8.46769	6226.97	-13.9683	-0.73337			35.9962	382	169	209
1127.67	75.0194	63.0791	59.6507			-0.44388		-3.37596	-115.782	-3.37594	5.02648			13.7683	-3243.45	-8.4604	-4042.75	-13.9646	-5.0026			36.0168	364	185	199
1128.15	74.6241	62.9774	59.5817			-0.44357		-3.37566	-359.269	-3.37564	4.86436			13.7719	-810.061	-8.4531	-46.8906	-13.961	-8.29381			36.0373	307	175	239
1128.63	74.2861	62.7006	59.5975			-0.44326		-3.37535	-513.275	-3.37533	4.63378			13.7755	3509.77	-8.44581	-1962.77	-13.9573	-5.42212			36.0579	299	171	214
1129.12	74.0559	62.2721	59.6982			-0.44295		-3.37505	-496.535	-3.37503	4.7729			13.7791	5314.34	-8.43852	-6990.7	-13.9537	-6.27186			36.0784	246	159	261
1129.6	73.9741	61.7643	59.8778			-0.44263		-3.37474	-527.961	-3.37472	4.94648			13.7827	6332.89	-8.43123	979.188	-13.95	-3.89934			36.0989	219	177	253
1130.08	74.0631	61.2915	60.1247			-0.44232		-3.37444	-560.683	-3.37442	4.81346			13.7863	7351.44	-8.42393	4574.44	-13.9464	-0.52639			36.1195	206	183	245
1130.56	74.3235	60.9911	60.4227			-0.44201		-3.37413	-446.085	-3.37411	4.89468			13.7899	7976.98	-8.41664	-1811.39	-13.9428	-0.01103			36.14	171	179	265
1131.05	74.7336	60.9985	60.7504			-0.4417		-3.37383	-297.578	-3.37381	5.04556			13.7935	8602.52	-8.40935	-4425.39	-13.9391	-1.62461			36.1606	175	155	309
1131.53	75.2542	61.4203	61.0822			-0.44138		-3.37352	-227.395	-3.3735	4.98722			13.7972	5035.96	-8.40206	-10242.9	-13.9355	-3.65474			36.1811	152	161	389
1132.01	75.8362	62.3155	61.3913			-0.44107		-3.37321	-240.952	-3.37319	4.9018			13.8008	1469.4	-8.39477	2107.8	-13.9318	-1.79087			36.2017	158	166	452
1132.49	76.4295	63.6868	61.6534			-0.44076		-3.37291	-108.76	-3.37289	5.00244			13.8044	-2097.17	-8.38747	-3277.98	-13.9282	0.52126			36.2222	153	166	545
1132.97	76.9897	65.4841	61.8522			-0.44045		-3.3726	-62.5363	-3.37258	5.07082			13.808	-5663.73	-8.38018	-12463.7	-13.9245	2.77791			36.2427	180	162	652
1133.46	77.4824	67.6156	61.9819			-0.44013		-3.3723	-94.7041	-3.37228	4.98294			13.8116	-5038.19	-8.37289	-8176.33	-13.9209	0.52983			36.2633	169	154	715
1133.94	77.8839	69.9629	62.0483			-0.43982		-3.37199	-167.697	-3.37197	4.92931			13.8152	-4412.65	-8.3656	-3182.41	-13.9172	-6.67412			36.2838	189	157	828
1134.42	78.1803	72.3963	62.0647			-0.43951		-3.37169	-223.423	-3.37167	4.86038			13.8188	-3544.75	-8.3583	-1761.13	-13.9136	-12.5338			36.3044	170	166	869
1134.9	78.3655	74.7899	62.0474			-0.4392		-3.37138	-228.419	-3.37136	5.03626			13.8224	-2676.86	-8.35101	-9327.09	-13.9099	-10.578			36.3249	178	133	919
1135.38	78.4401	77.0347	62.0102			-0.43888		-3.37108	-132.72	-3.37105	5.0569			13.826	-1022.94	-8.34372	-7228.3	-13.9063	-9.05224			36.3454	189	145	1128
1135.87	78.4099	79.05	61.9611			-0.43857		-3.37077	-114.491	-3.37075	5.11626			13.8297	3146.24	-8.33643	-9857.73	-13.9027	-12.6502			36.366	219	155	1220
1136.35	78.2847	80.7898	61.9018			-0.43826		-3.37046	-173.535	-3.37044	5.12089			13.8333	4171.34	-8.32914	-3605.53	-13.899	-17.004			36.3865	205	144	1361
1136.83	78.0768	82.2417	61.8309			-0.43795		-3.37016	-248.947	-3.37014	5.07018			13.8369	165.914	-8.32184	-6622.3	-13.8954	-16.3021			36.4071	194	159	1421
1137.31	77.7984	83.4209	61.7469			-0.43763		-3.36985	-271.318	-3.36983	5.24746			13.8405	-3839.51	-8.31455	-6497.39	-13.8917	-20.7107			36.4276	215	145	1450
1137.8	77.4602	84.3597	61.6508			-0.43732		-3.36955	-94.8258	-3.36953	5.32165			13.8441	-2814.41	-8.30726	6817.84	-13.8881	-24.1979			36.4481	194	145	1599
1138.28	77.0696	85.0968	61.5471			-0.43701		-3.36924	-29.9675	-3.36922	5.14268			13.8477	3640.78	-8.29997	16288.1	-13.8844	-22.3929			36.4687	221	168	1569
1138.76	76.6303	85.6689	61.441			-0.4367		-3.36894	-27.4825	-3.36892	5.19554			13.8513	7580.7	-8.29267	7671.41	-13.8808	-19.0213			36.4892	232	155	1497
1139.24	76.1422	86.106	61.3364			-0.43638		-3.36863	-95.1918	-3.36861	5.22083			13.8549	4027.23	-8.28538	11912.2	-13.8771	-13.5594			36.5098	240	165	1262
1139.72	75.603	86.4305	61.234			-0.43607		-3.36833	-341.352	-3.3683	5.2048			13.8585	473.771	-8.27809	3049.8	-13.8735	-6.51863			36.5303	202	180	1076
1140.21	75.0096	86.6575	61.1315			-0.43576		-3.36802	-490.643	-3.368	5.19639			13.8622	-983.639	-8.2708	-14739	-13.8698	-4.14418			36.5508	209	161	856
1140.69	74.3596	86.7961	61.0255			-0.43545		-3.36771	-669.232	-3.36769	5.22324			13.8658	-2441.05	-8.26351	-12229.7	-13.8662	-8.83957			36.5714	207	192	755
1141.17	73.6542	86.851	60.9143			-0.43513		-3.36741	-589.107	-3.36739	5.24012			13.8694	293.643	-8.25621	-13521.9	-13.8626	-12.9676			36.5919	194	180	655
1141.65	72.9	86.8219	60.7993			-0.43482		-3.3671	-426.818	-3.36708	5.14414			13.873	3028.33	-8.24892	-7292.06	-13.8589	-12.4677			36.6125	188	200	529
1142.13	72.1106	86.7055	60.6842			-0.43451		-3.3668	-417.702	-3.36678	5.09554			13.8766	4151.69	-8.24163	-13758.9	-13.8553	-8.20773			36.633	168	219	400
1142.62	71.3078	86.4974	60.5729			-0.4342		-3.36649	-568.705	-3.36647	5.18243			13.8802	5275.04	-8.23434	-3720.39	-13.8516	-5.27613			36.6536	176	217	308
1143.1	70.5212	86.1968	60.4663			-0.43388		-3.36619	-553.442	-3.36617	5.1811			13.8838	2206.29	-8.22704	-6316.78	-13.848	-4.44296			36.6741	196	201	292
1143.58	69.7867	85.8111	60.3615			-0.43357		-3.36588	-318.42	-3.36586	5.27694			13.8874	-862.461	-8.21975	1869.14	-13.8443	-7.62477			36.6946	196	205	280
1144.06	69.1436	85.3587	60.2516			-0.43326		-3.36558	-245.574	-3.36555	5.33864			13.891	444.297	-8.21246	8001.67	-13.8407	-10.0684			36.7152	189	262	275
1144.55	68.6312	84.8694	60.129			-0.43295		-3.36527	-262.767	-3.36525	5.22616			13.8947	1751.05	-8.20517	7271.52	-13.837	-14.3056			36.7357	199	255	258
1145.03	68.2845	84.3798	59.989			-0.43263		-3.36496	-203.845	-3.36494	5.45295			13.8983	1800.18	-8.19788	-3765.97	-13.8334	-9.9503			36.7563	229	227	278
1145.51	68.1299	83.9255	59.8314			-0.43232		-3.36466	-201.803	-3.36464	5.42361			13.9019	1849.3	-8.19058	-7168.02	-13.8297	1.13799			36.7768	225	238	276
1145.99	68.1796	83.5332	59.6611			-0.43201		-3.36435	-277.187	-3.36433	5.3119			13.9055	2771.24	-8.18329	-3466.2	-13.8261	9.16974			36.7973	213	271	251
1146.47	68.4276	83.2145	59.4858			-0.4317		-3.36405	-310.978	-3.36403	5.39538			13.9091	3693.18	-8.176	-1120.78	-13.8224	10.1956			36.8179	219	223	297
1146.96	68.8474	82.9651	59.3123			-0.43138		-3.36374	-319.541	-3.36372	5.61485			13.9127	4615.11	-8.16871	1246.11	-13.8188	3.17932			36.8384	260	282	327
1147.44	69.3935	82.7694	59.1444			-0.43107		-3.36344	-280.165	-3.36342	5.65505			13.9163	5537.05	-8.16141	1763.41	-13.8152	2.65625			36.859	206	290	400
1147.92	70.006	82.6095	58.982			-0.43076		-3.36313	-70.2088	-3.36311	5.38334			13.9199	4598.74	-8.15412	-4160.98	-13.8115	1.90578			36.8795	213	281	434
1148.4	70.6192	82.4744	58.8224			-0.43045		-3.36283	149.583	-3.3628	5.21356			13.9235	3660.43	-8.14683	-8483.09	-13.8079	-8.67575			36.9	233	313	390
1148.88	71.1699	82.365	58.6623			-0.43013		-3.36252	110.741	-3.3625	5.54118			13.9271	6757.01	-8.13954	-10947.5	-13.8042	-16.2597			36.9206	240	300	299
1149.37	71.6064	82.2937	58.5002			-0.42982		-3.36221	66.0807	-3.36219	5.66181			13.9308	9853.6	-8.13225	-4647.39	-13.8006	-18.418			36.9411	250	301	285
1149.85	71.8947	82.2779	58.3364			-0.42951		-3.36191	46.5412	-3.36189	5.27827			13.9344	6472.08	-8.12495	991.891	-13.7969	-20.6165			36.9617	216	333	263
1150.33	72.0218	82.331	58.1716			-0.4292		-3.3616	165.188	-3.36158	5.10088			13.938	575.299	-8.11766	3904	-13.7933	-15.3444			36.9822	242	346	259
1150.81	71.9952	82.4551	58.006			-0.42888		-3.3613	214.37	-3.36128	5.0388			13.9416	-2701.42	-8.11037	8257.87	-13.7896	-11.1138			37.0027	216	329	180
1151.3	71.839	82.6374	57.8376			-0.42857		-3.36099	15.8733	-3.36097	4.86439			13.9452	-947.613	-8.10308	3379.39	-13.786	-10.3665			37.0233	220	399	203
1151.78	71.5865	82.8534	57.6634			-0.42826		-3.36069	-118.906	-3.36067	4.64025			13.9488	1120.6	-8.09578	7761.92	-13.7823	-8.08133			37.0438	214	520	143
1152.26	71.2722	83.0734	57.4808			-0.42795		-3.36038	-177.996	-3.36036	4.53826			13.9524	673.551	-8.08849	-1788.72	-13.7787	-8.16019			37.0644	181	615	132
1152.74	70.925	83.2691	57.2899			-0.42763		-3.36007	-341.783	-3.36005	4.77201			13.956	226.504	-8.0812	-4303.17	-13.7751	-7.36592			37.0849	230	648	130
1153.22	70.5638	83.4186	57.0941			-0.42732		-3.35977	-339.68	-3.35975	4.9454			13.9596	2294.72	-8.07391	-1738.62	-13.7714	-9.38021			37.1055	218	595	126
1153.7	70.1954	83.5066	56.8995			-0.42701		-3.35946	-201.214	-3.35944	4.73698			13.9633	4991.75	-8.06662	-1120.19	-13.7678	-8.52904			37.126	246	518	124
1154.19	69.8157	83.5231	56.7124			-0.4267		-3.35916	-305.855	-3.35914	4.67753			13.9669	2658.25	-8.05932	-3194.45	-13.7641	-7.96077			37.1465	199	521	112
1154.67	69.4115	83.4609	56.5371			-0.42638		-3.35885	-356.047	-3.35883	4.93665			13.9705	-2190.51	-8.05203	-1664.63	-13.7605	-11.2273			37.1671	212	542	117
1155.15	68.964	83.3141	56.3743			-0.42607		-3.35855	-248.604	-3.35853	5.18056			13.9741	-2008.74	-8.04474	-4058.72	-13.7568	-12.4711			37.1876	187	576	112
1155.63	68.4516	83.079	56.2221			-0.42576		-3.35824	-264.387	-3.35822	5.25886			13.9777	3727.56	-8.03745	-8985.69	-13.7532	-10.3294			37.2082	191	629	118
1156.12	67.8533	82.756	56.0782			-0.42545		-3.35794	-213.143	-3.35792	5.02046			13.9813	6948.61	-8.03015	-5369.25	-13.7495	-6.55233			37.2287	180	565	127
1156.6	67.1508	82.3499	55.9418			-0.42513		-3.35763	-182.537	-3.35761	5.00519			13.9849	6029.95	-8.02286	-1607.95	-13.7459	-6.31428			37.2492	182	531	109
1157.08	66.3307	81.8691	55.8146			-0.42482		-3.35732	-153.694	-3.3573	5.20315			13.9885	5111.29	-8.01557	-379.625	-13.7422	-8.3629			37.2698	182	518	130
1157.56	65.3861	81.3221	55.6999			-0.42451		-3.35702	-268.393	-3.357	5.23888			13.9921	4467.73	-8.00828	-9335.56	-13.7386	-11.0493			37.2903	201	577	105
1158.04	64.317	80.7126	55.5998			-0.4242		-3.35671	-371.37	-3.35669	5.18458			13.9958	3824.18	-8.00099	-8501.22	-13.735	-15.7738			37.3109	173	739	127
1158.53	63.1295	80.0368	55.5134			-0.42388		-3.35641	-499.415	-3.35639	4.9075			13.9994	665.363	-7.99369	3471.06	-13.7313	-15.555			37.3314	181	744	101
1159.01	61.8357	79.2831	55.4354			-0.42357		-3.3561	-653.962	-3.35608	4.94543			14.003	-2493.45	-7.9864	-6463.02	-13.7277	-15.1352			37.3519	156	663	124
1159.49	60.4529	78.4352	55.3582			-0.42326		-3.3558	-780.306	-3.35578	5.02593			14.0066	531.086	-7.97911	-16861.3	-13.724	-15.9011			37.3725	198	755	110
1159.97	59.0053	77.4776	55.2744			-0.42295		-3.35549	-814.272	-3.35547	4.91045			14.0102	3555.62	-7.97182	-14086.2	-13.7204	-15.096			37.393	173	789	115
1160.45	57.5271	76.3999	55.1798			-0.42263		-3.35519	-546.549	-3.35517	4.93563			14.0138	4064.9	-7.96452	-7671.17	-13.7167	-11.4983			37.4136	228	869	113
1160.94	56.0655	75.199	55.0748			-0.42232		-3.35488	-137.532	-3.35486	4.73279			14.0174	4574.17	-7.95723	1771.95	-13.7131	-8.42915			37.4341	207	643	108
1161.42	54.6835	73.8785	54.963			-0.42201		-3.35457	-112.118	-3.35455	4.64843			14.021	3750.49	-7.94994	9367.23	-13.7094	-7.83611			37.4546	219	466	113
1161.9	53.4572	72.4461	54.8487			-0.4217		-3.35427	-156.022	-3.35425	4.63958			14.0246	2926.81	-7.94265	9075.72	-13.7058	-12.4498			37.4752	261	467	138
1162.38	52.4686	70.9136	54.7332			-0.42138		-3.35396	-102.539	-3.35394	4.58017			14.0283	4618.39	-7.93536	-3023.53	-13.7021	-19.0609			37.4957	282	518	125
1162.87	51.7954	69.299	54.6146			-0.42107		-3.35366	-149.974	-3.35364	4.50197			14.0319	6309.96	-7.92806	-6095.73	-13.6985	-16.8498			37.5163	268	531	131
1163.35	51.498	67.6333	54.4876			-0.42076		-3.35335	-64.5399	-3.35333	4.68746			14.0355	8630.36	-7.92077	-7307.16	-13.6948	-13.0634			37.5368	356	381	122
1163.83	51.6091	65.9666	54.3473			-0.42045		-3.35305	-125.412	-3.35303	4.86653			14.0391	10950.8	-7.91348	-2831.98	-13.6912	-15.482			37.5574	321	360	120
1164.31	52.1268	64.3701	54.1917			-0.42013		-3.35274	-171.904	-3.35272	5.1032			14.0427	9079.05	-7.90619	4498.47	-13.6876	-13.7714			37.5779	335	403	109
1164.79	53.0112	62.9302	54.0238			-0.41982		-3.35244	-54.2481	-3.35241	5.23462			14.0463	7207.34	-7.89889	14353.4	-13.6839	-10.809			37.5984	413	408	123
1165.28	54.1877	61.7327	53.8498			-0.41951		-3.35213	-42.1657	-3.35211	5.0493			14.0499	8315.95	-7.8916	8384.09	-13.6803	-8.83583			37.619	413	483	113
1165.76	55.5551	60.8414	53.677			-0.4192		-3.35182	-168.621	-3.3518	4.79206			14.0535	9424.57	-7.88431	-1661.53	-13.6766	-7.9431			37.6395	424	401	122
1166.24	56.9992	60.2787	53.5104			-0.41888		-3.35152	-226.952	-3.3515	4.83642			14.0571	8017.92	-7.87702	-13459.4	-13.673	-10.4669			37.6601	439	437	112
1166.72	58.4102	60.0175	53.3507			-0.41857		-3.35121	-154.037	-3.35119	4.97797			14.0608	6611.27	-7.86973	-6174.3	-13.6693	-10.2919			37.6806	417	457	124
1167.2	59.6987	59.9883	53.1952			-0.41826		-3.35091	-231.021	-3.35089	4.9417			14.0644	3632.59	-7.86243	-7210.58	-13.6657	-5.53083			37.7011	391	414	111
1167.69	60.806	60.1011	53.0399			-0.41794		-3.3506	-237.205	-3.35058	4.81311			14.068	653.9	-7.85514	-3284.61	-13.662	-3.95337			37.7217	335	428	115
1168.17	61.707	60.2726	52.8824			-0.41763		-3.3503	-251.214	-3.35028	4.77318			14.0716	190.477	-7.84785	-9336.98	-13.6584	-7.77979			37.7422	317	436	145
1168.65	62.4055	60.4495	52.7233			-0.41732		-3.34999	-286.719	-3.34997	4.83633			14.0752	-272.947	-7.84056	-18667.8	-13.6547	-13.3622			37.7628	298	379	128
1169.13	62.9246	60.6201	52.5655			-0.41701		-3.34969	-457.172	-3.34966	4.82923			14.0788	1595.49	-7.83326	-17061.2	-13.6511	-6.74275			37.7833	299	333	120
1169.62	63.297	60.8101	52.4115			-0.41669		-3.34938	-302.219	-3.34936	4.84004			14.0824	3463.92	-7.82597	-3551.59	-13.6475	2.47844			37.8038	288	324	116
1170.1	63.5564	61.0671	52.2612			-0.41638		-3.34907	-37.5886	-3.34905	4.8447			14.086	1454.66	-7.81868	9504.16	-13.6438	1.60268			37.8244	271	299	137
1170.58	63.7323	61.4413	52.1106			-0.41607		-3.34877	-11.674	-3.34875	4.78818			14.0896	-554.604	-7.81139	7657.3	-13.6402	1.07819			37.8449	269	285	108
1171.06	63.8485	61.9715	51.9538			-0.41576		-3.34846	-38.9825	-3.34844	4.63124			14.0933	-3323.68	-7.8041	1916.2	-13.6365	2.76111			37.8655	239	258	117
1171.54	63.9244	62.6799	51.7856			-0.41544		-3.34816	-256.141	-3.34814	4.57269			14.0969	-1062.24	-7.7968	556.781	-13.6329	-0.74334			37.886	239	285	120
1172.03	63.9782	63.5765	51.6049			-0.41513		-3.34785	-383.307	-3.34783	4.59285			14.1005	2456.83	-7.78951	12574.6	-13.6292	-2.39632			37.9065	226	275	120
1172.51	64.029	64.6657	51.416			-0.41482		-3.34755	-559.376	-3.34753	4.68472			14.1041	945.383	-7.78222	13501.5	-13.6256	-4.59193			37.9271	246	266	140
1172.99	64.0982	65.9518	51.227			-0.41451		-3.34724	-826.133	-3.34722	4.8033			14.1077	-1122.83	-7.77493	9838.97	-13.6219	-10.8605			37.9476	237	305	117
1173.47	64.208	67.4362	51.0461			-0.41419		-3.34694	-819.502	-3.34691	4.9011			14.1113	-3191.04	-7.76763	12147.6	-13.6183	-11.3786			37.9682	243	274	125
1173.95	64.379	69.1086	50.8784			-0.41388		-3.34663	-538.036	-3.34661	5.08345			14.1149	-1381.56	-7.76034	3606.05	-13.6146	-9.64177			37.9887	255	248	152
1174.44	64.6249	70.9367	50.7231			-0.41357		-3.34632	-325.217	-3.3463	5.29998			14.1185	427.92	-7.75305	-5623.72	-13.611	-7.65346			38.0093	255	263	123
1174.92	64.9487	72.8579	50.5752			-0.41326		-3.34602	-112.564	-3.346	5.2513			14.1221	2420.81	-7.74576	-7726.12	-13.6073	-3.06401			38.0298	257	275	141
1175.4	65.3387	74.7805	50.4284			-0.41294		-3.34571	-16.7364	-3.34569	5.19142			14.1258	4413.69	-7.73847	-3924.56	-13.6037	0.00432			38.0503	261	321	132
1175.88	65.768	76.5915	50.2793			-0.41263		-3.34541	-158.187	-3.34539	5.09353			14.1294	3891.32	-7.73117	15051.7	-13.6001	-5.34769			38.0709	269	352	171
1176.37	66.1954	78.1728	50.1295			-0.41232		-3.3451	-278.941	-3.34508	5.1261			14.133	3368.94	-7.72388	11825.3	-13.5964	-7.71409			38.0914	268	307	147
1176.85	66.5698	79.4182	49.9855			-0.41201		-3.3448	-440.824	-3.34478	5.51313			14.1366	943.746	-7.71659	7286.56	-13.5928	-6.90013			38.112	317	305	174
1177.33	66.8363	80.2519	49.8551			-0.41169		-3.34449	-363.794	-3.34447	5.78634			14.1402	-1481.45	-7.7093	374.734	-13.5891	-10.2991			38.1325	301	273	183
1177.81	66.9446	80.6414	49.7443			-0.41138		-3.34418	-338.914	-3.34416	5.71731			14.1438	-3906.65	-7.702	6546.8	-13.5855	-12.736			38.153	338	348	161
1178.29	66.8574	80.6041	49.6545			-0.41107		-3.34388	-363.132	-3.34386	5.45403			14.1474	-6331.85	-7.69471	9231.3	-13.5818	-14.7657			38.1736	350	362	165
1178.78	66.557	80.2059	49.5831			-0.41076		-3.34357	-377.704	-3.34355	5.1183			14.151	-2652.29	-7.68742	10257.4	-13.5782	-18.3852			38.1941	397	373	213
1179.26	66.049	79.5521	49.5257			-0.41044		-3.34327	-352.553	-3.34325	4.72915			14.1546	1027.26	-7.68013	552.031	-13.5745	-20.5913			38.2147	459	372	174
1179.74	65.3634	78.7732	49.4804			-0.41013		-3.34296	-211	-3.34294	4.64632			14.1583	514.711	-7.67284	1924.91	-13.5709	-13.3669			38.2352	501	311	206
1180.22	64.5508	78.0091	49.4499			-0.40982		-3.34266	-198.7	-3.34264	4.61795			14.1619	2.16016	-7.66554	-4187	-13.5672	-0.83111			38.2557	525	296	221
1180.7	63.6771	77.3913	49.4424			-0.40951		-3.34235	-297.801	-3.34233	4.47753			14.1655	223.229	-7.65825	-13633.7	-13.5636	9.1204			38.2763	569	292	229
1181.19	62.816	77.0269	49.4686			-0.40919		-3.34205	-295.761	-3.34203	4.48745			14.1691	444.297	-7.65096	-5315.87	-13.56	17.0076			38.2968	572	325	272
1181.67	62.0388	76.9852	49.5392			-0.40888		-3.34174	-331.678	-3.34172	4.56615			14.1727	-592.268	-7.64367	-3837.69	-13.5563	22.5544			38.3174	528	301	316
1182.15	61.4046	77.2889	49.6608			-0.40857		-3.34143	-366.901	-3.34141	4.80303			14.1763	-1628.83	-7.63637	-7264.25	-13.5527	14.792			38.3379	512	232	357
1182.63	60.9526	77.9142	49.8353			-0.40826		-3.34113	-216.803	-3.34111	4.81719			14.1799	-2534.39	-7.62908	-967.672	-13.549	-0.64436			38.3584	440	200	449
1183.12	60.6967	78.7989	50.0589			-0.40794		-3.34082	-178.028	-3.3408	4.89902			14.1835	-3439.95	-7.62179	3005.34	-13.5454	-8.22423			38.379	461	222	523
1183.6	60.6264	79.8556	50.324			-0.40763		-3.34052	-214.462	-3.3405	5.07537			14.1871	-6860.77	-7.6145	-8159.27	-13.5417	-9.07834			38.3995	417	226	561
1184.08	60.7114	80.9882	50.6194			-0.40732		-3.34021	-155.851	-3.34019	5.12287			14.1908	-10281.6	-7.60721	-3484.48	-13.5381	-9.3569			38.4201	399	234	678
1184.56	60.909	82.106	50.9314			-0.40701		-3.33991	-232.472	-3.33989	5.18296			14.1944	-6890.25	-7.59991	-2878.73	-13.5344	-5.38112			38.4406	373	240	755
1185.04	61.1754	83.1339	51.2448			-0.40669		-3.3396	-388.937	-3.33958	5.25299			14.198	-3498.9	-7.59262	-10447.4	-13.5308	-1.64895			38.4612	374	266	831
1185.53	61.4746	84.018	51.5463			-0.40638		-3.3393	-506.71	-3.33928	5.14023			14.2016	-4299.66	-7.58533	-5792.17	-13.5271	-4.60602			38.4817	402	301	939
1186.01	61.7862	84.7262	51.8279			-0.40607		-3.33899	-514.107	-3.33897	5.04443			14.2052	-5100.42	-7.57804	4500.09	-13.5235	-5.1277			38.5022	350	313	975
1186.49	62.1061	85.2442	52.0922			-0.40576		-3.33868	-677.867	-3.33866	5.14023			14.2088	-2992.9	-7.57074	-2053.47	-13.5199	-2.4249			38.5228	360	369	1102
1186.97	62.4434	85.5701	52.3544			-0.40544		-3.33838	-883.728	-3.33836	5.18204			14.2124	-885.387	-7.56345	-7078.39	-13.5162	-2.26751			38.5433	319	408	1097
1187.45	62.8117	85.7071	52.642			-0.40513		-3.33807	-807.621	-3.33805	4.94908			14.216	-1293.13	-7.55616	-6356.73	-13.5126	-5.61538			38.5639	322	493	1209
1187.94	63.2196	85.6586	52.9893			-0.40482		-3.33777	-634.445	-3.33775	4.73319			14.2196	-1700.88	-7.54887	-1030.52	-13.5089	-8.1527			38.5844	284	480	1179
1188.42	63.663	85.4245	53.4294			-0.40451		-3.33746	-463.358	-3.33744	4.6296			14.2233	-1021.3	-7.54158	4097.08	-13.5053	-8.31277			38.6049	272	412	1277
1188.9	64.1221	85.0002	53.9852			-0.40419		-3.33716	-451.385	-3.33714	4.47102			14.2269	-341.723	-7.53428	745.438	-13.5016	-8.36623			38.6255	264	457	1293
1189.38	64.5639	84.3783	54.6635			-0.40388		-3.33685	-581.79	-3.33683	4.48314			14.2305	-919.775	-7.52699	4121.08	-13.498	-8.77182			38.646	232	489	1236
1189.86	64.9491	83.5518	55.4538			-0.40357		-3.33655	-611.229	-3.33652	4.58491			14.2341	-1497.83	-7.5197	3736.05	-13.4943	-9.24664			38.6666	228	466	1115
1190.35	65.2405	82.5187	56.3324			-0.40326		-3.33624	-653.689	-3.33622	4.64393			14.2377	-896.85	-7.51241	6769.56	-13.4907	-10.6569			38.6871	247	505	1004
1190.83	65.4087	81.2882	57.269			-0.40294		-3.33593	-725.147	-3.33591	4.63628			14.2413	-295.871	-7.50511	10274	-13.487	-12.1994			38.7076	244	422	819
1191.31	65.4364	79.8846	58.2327			-0.40263		-3.33563	-650.984	-3.33561	4.61403			14.2449	-952.525	-7.49782	-3500.05	-13.4834	-10.6075			38.7282	243	366	701
1191.79	65.3171	78.3512	59.1949			-0.40232		-3.33532	-282.483	-3.3353	4.72637			14.2485	-1609.18	-7.49053	-1040.61	-13.4797	-6.76057			38.7487	221	390	631
1192.28	65.0543	76.7474	60.1288			-0.40201		-3.33502	-64.3768	-3.335	4.63465			14.2521	-105.918	-7.48324	5718.37	-13.4761	-7.43281			38.7693	244	354	507
1192.76	64.6585	75.144	61.0073			-0.40169		-3.33471	81.4536	-3.33469	4.60089			14.2558	1397.34	-7.47595	2681.47	-13.4725	-16.24			38.7898	284	305	448
1193.24	64.1462	73.6128	61.801			-0.40138		-3.33441	371.115	-3.33439	4.64365			14.2594	1642.97	-7.46865	937.188	-13.4688	-19.8284			38.8103	313	278	364
1193.72	63.5395	72.218	62.4799			-0.40107		-3.3341	373.668	-3.33408	4.78561			14.263	1888.61	-7.46136	17790.6	-13.4652	-15.8719			38.8309	304	234	287
1194.2	62.8654	71.0104	63.0171			-0.40076		-3.3338	198.342	-3.33377	5.04325			14.2666	2265.24	-7.45407	14313.5	-13.4615	-10.6933			38.8514	305	236	258
1194.68	62.1534	70.0282	63.3943			-0.40044		-3.33349	-89.9116	-3.33347	5.12404			14.2702	2641.87	-7.44678	9660.11	-13.4579	-6.43246			38.872	353	182	213
1195.17	61.4329	69.3025	63.605			-0.40013		-3.33318	-317.751	-3.33316	5.11351			14.2738	1760.88	-7.43948	2751.84	-13.4542	-10.2611			38.8925	370	164	201
1195.65	60.7281	68.8638	63.6561			-0.39982		-3.33288	-273.659	-3.33286	5.29121			14.2774	879.881	-7.43219	-936.469	-13.4506	-14.9984			38.9131	392	183	185
1196.13	60.0532	68.7448	63.5644			-0.39951		-3.33257	-352.459	-3.33255	5.29614			14.281	575.299	-7.4249	5430.73	-13.4469	-11.6776			38.9336	374	207	186
1196.61	59.4082	68.9778	63.3519			-0.39919		-3.33227	-634.229	-3.33225	5.16228			14.2846	270.717	-7.41761	-1471.58	-13.4433	-7.29942			38.9541	382	192	174
1197.1	58.7786	69.5854	63.0404			-0.39888		-3.33196	-558.364	-3.33194	5.12052			14.2882	-2549.13	-7.41032	2971.7	-13.4396	-7.51241			38.9747	379	194	125
1197.58	58.1375	70.5689	62.6483			-0.39857		-3.33166	-358.485	-3.33164	5.03718			14.2919	-5368.97	-7.40302	10432.5	-13.436	-3.06358			38.9952	358	165	145
1198.06	57.4523	71.899	62.1891			-0.39826		-3.33135	-108.195	-3.33133	5.0412			14.2955	-2450.88	-7.39573	10176.5	-13.4324	0.71258			39.0158	376	161	157
1198.54	56.6936	73.513	61.6739			-0.39794		-3.33105	123.616	-3.33102	5.07377			14.2991	467.223	-7.38844	12654.6	-13.4287	1.35409			39.0363	340	186	166
1199.02	55.8434	75.3194	61.1135			-0.39763		-3.33074	47.6486	-3.33072	5.04718			14.3027	3699.73	-7.38115	14369.4	-13.4251	-0.77671			39.0568	378	156	151
1199.51	54.9023	77.2093	60.5198			-0.39732		-3.33043	-273.145	-3.33041	5.14415			14.3063	1901.71	-7.37385	5737.69	-13.4214	-1.86052			39.0774	357	180	152
1199.99	53.8934	79.0718	59.9061			-0.39701		-3.33013	-515.063	-3.33011	5.15331			14.3099	-2038.21	-7.36656	2038.78	-13.4178	-0.47796			39.0979	390	158	139
1200.47	52.862	80.8096	59.284			-0.39669		-3.32982	-534.233	-3.3298	4.96575			14.3135	-5978.14	-7.35927	-2100.42	-13.4141	-4.4652			39.1185	319	147	131
1200.95	51.8715	82.351	58.6616			-0.39638		-3.32952	-528.572	-3.3295	4.97045			14.3171	-1324.25	-7.35198	8249.84	-13.4105	-10.857			39.139	323	153	124
1201.43	50.9965	83.657	58.0421			-0.39607		-3.32921	-429.016	-3.32919	5.02742			14.3207	3329.64	-7.34468	17841.5	-13.4068	-8.82443			39.1595	293	177	154
1201.92	50.313	84.7198	57.4253			-0.39576		-3.32891	-466.46	-3.32889	5.06661			14.3244	8088.33	-7.33739	11465.7	-13.4032	-3.01715			39.1801	273	179	153
1202.4	49.889	85.557	56.8104			-0.39544		-3.3286	-493.115	-3.32858	5.21334			14.328	7816.5	-7.3301	10148.8	-13.3995	3.77561			39.2006	262	169	156
1202.88	49.7745	86.2019	56.1997			-0.39513		-3.32829	-280.177	-3.32827	5.37007			14.3316	6182.24	-7.32281	6843.53	-13.3959	7.72883			39.2212	258	163	101
1203.36	49.9928	86.6948	55.5997			-0.39482		-3.32799	-30.3639	-3.32797	5.33737			14.3352	4547.97	-7.31552	10669.8	-13.3922	4.28719			39.2417	249	200	136
1203.85	50.534	87.0766	55.0201			-0.39451		-3.32768	161.369	-3.32766	5.21465			14.3388	2815.46	-7.30822	9970.73	-13.3886	-5.33663			39.2622	220	228	113
1204.33	51.3529	87.385	54.4707			-0.39419		-3.32738	144.799	-3.32736	5.34221			14.3424	1082.94	-7.30093	3514.37	-13.385	-10.9542			39.2828	197	204	127
1204.81	52.3721	87.6521	53.957			-0.39388		-3.32707	-114.127	-3.32705	5.47592			14.346	3542.52	-7.29364	-341.109	-13.3813	-9.40484			39.3033	200	252	145
1205.29	53.4923	87.9036	53.4785			-0.39357		-3.32677	-115.641	-3.32675	5.2601			14.3496	6002.11	-7.28635	-3336.09	-13.3777	-9.71751			39.3239	190	232	136
1205.77	54.606	88.157	53.029			-0.39326		-3.32646	12.8329	-3.32644	5.07615			14.3532	6391.84	-7.27905	-5569.16	-13.374	-11.9659			39.3444	173	232	156
1206.26	55.6137	88.4199	52.6002			-0.39294		-3.32616	17.2557	-3.32614	5.0932			14.3569	6781.58	-7.27176	-472.234	-13.3704	-14.3055			39.365	175	209	130
1206.74	56.4353	88.6905	52.1853			-0.39263		-3.32585	62.5884	-3.32583	5.41533			14.3605	7171.31	-7.26447	3884.7	-13.3667	-14.6594			39.3855	169	212	132
1207.22	57.0171	88.9588	51.7818			-0.39232		-3.32554	-38.1807	-3.32552	5.57961			14.3641	7561.05	-7.25718	7856.22	-13.3631	-7.45074			39.406	169	223	151
1207.7	57.3336	89.2098	51.3905			-0.39201		-3.32524	-99.6384	-3.32522	5.52938			14.3677	6889.65	-7.24989	9072.95	-13.3594	-4.59494			39.4266	150	226	150
1208.18	57.3836	89.4278	51.014			-0.39169		-3.32493	-90.1036	-3.32491	5.35546			14.3713	6218.26	-7.24259	1488.86	-13.3558	-5.3899			39.4471	163	198	140
1208.67	57.1848	89.6008	50.6531			-0.39138		-3.32463	-68.6241	-3.32461	5.23887			14.3749	4289.24	-7.2353	6794.47	-13.3521	-7.80576			39.4677	189	212	158
1209.15	56.7678	89.7229	50.3056			-0.39107		-3.32432	-3.90295	-3.3243	5.29778			14.3785	2360.22	-7.22801	6667.02	-13.3485	-6.73182			39.4882	163	191	131
1209.63	56.172	89.7946	49.9671			-0.39076		-3.32402	102.936	-3.324	5.17734			14.3821	-669.23	-7.22072	5883.67	-13.3449	-1.42104			39.5087	155	203	148
1210.11	55.4431	89.8212	49.634			-0.39044		-3.32371	43.9102	-3.32369	5.22611			14.3857	-3698.68	-7.21342	-126.156	-13.3412	1.06397			39.5293	154	188	169
1210.6	54.634	89.8106	49.3062			-0.39013		-3.32341	-119.074	-3.32339	5.20899			14.3894	-4212.87	-7.20613	-11767.3	-13.3376	1.44636			39.5498	164	227	215
1211.08	53.8067	89.7712	48.9889			-0.38982		-3.3231	-42.348	-3.32308	5.05386			14.393	-4727.06	-7.19884	-21360.8	-13.3339	-0.23834			39.5704	180	197	300
1211.56	53.0326	89.7112	48.6903			-0.38951		-3.32279	183.762	-3.32277	5.09902			14.3966	-1619	-7.19155	1024.23	-13.3303	-1.19206			39.5909	202	199	294
1212.04	52.3912	89.6382	48.4175			-0.38919		-3.32249	176.077	-3.32247	5.16234			14.4002	1489.05	-7.18426	5545.81	-13.3266	-4.21711			39.6114	153	219	310
1212.52	51.9637	89.5597	48.1735			-0.38888		-3.32218	132.151	-3.32216	5.18566			14.4038	3339.47	-7.17696	-3942.31	-13.323	-5.0303			39.632	178	211	370
1213.01	51.826	89.4823	47.9547			-0.38857		-3.32188	-33.4758	-3.32186	5.15888			14.4074	5189.89	-7.16967	-1638.08	-13.3193	1.62433			39.6525	200	219	409
1213.49	52.0395	89.4113	47.7534			-0.38825		-3.32157	-242.893	-3.32155	5.09482			14.411	4760.85	-7.16238	-11068.4	-13.3157	5.0452			39.6731	194	212	434
1213.97	52.6439	89.3494	47.5621			-0.38794		-3.32127	-54.0564	-3.32125	4.92009			14.4146	4331.82	-7.15509	-8030.31	-13.312	3.31185			39.6936	221	214	455
1214.45	53.6514	89.2958	47.3785			-0.38763		-3.32096	48.3956	-3.32094	4.74871			14.4182	3902.78	-7.14779	-8451.97	-13.3084	0.54559			39.7141	194	213	539
1214.93	55.0422	89.2473	47.2072			-0.38732		-3.32066	-16.6843	-3.32064	4.54811			14.4219	3473.75	-7.1405	-18471.2	-13.3048	-5.99586			39.7347	219	190	576
1215.42	56.7616	89.199	47.0589			-0.387		-3.32035	-10.4637	-3.32033	4.46398			14.4255	4564.35	-7.13321	-3400.75	-13.3011	-10.8158			39.7552	221	188	642
1215.9	58.7221	89.146	46.9462			-0.38669		-3.32004	-141.17	-3.32002	4.55596			14.4291	5654.95	-7.12592	5609.73	-13.2975	-8.75406			39.7758	201	214	729
1216.38	60.8105	89.0854	46.8788			-0.38638		-3.31974	-319.152	-3.31972	4.50987			14.4327	6745.55	-7.11863	9420.45	-13.2938	-4.57095			39.7963	223	196	762
1216.86	62.9009	89.0159	46.8606			-0.38607		-3.31943	-298.099	-3.31941	4.55708			14.4363	7836.15	-7.11133	3298.52	-13.2902	-5.42891			39.8169	190	208	759
1217.35	64.8723	88.9378	46.8904			-0.38575		-3.31913	-173.358	-3.31911	4.74436			14.4399	4944.26	-7.10404	4855.02	-13.2865	-3.28483			39.8374	220	226	853
1217.83	66.6238	88.8518	46.9653			-0.38544		-3.31882	-35.4459	-3.3188	4.91546			14.4435	2052.36	-7.09675	11030.8	-13.2829	1.08338			39.8579	234	237	758
1218.31	68.0836	88.7581	47.0844			-0.38513		-3.31852	-93.0879	-3.3185	4.99293			14.4471	1675.73	-7.08946	391.938	-13.2792	2.39796			39.8785	204	224	569
1218.79	69.2131	88.6569	47.2512			-0.38482		-3.31821	-125.575	-3.31819	5.18032			14.4507	1299.09	-7.08216	8984.45	-13.2756	3.62936			39.899	180	184	562
1219.27	70.0029	88.5493	47.472			-0.3845		-3.31791	-74.6214	-3.31788	5.44827			14.4544	2311.09	-7.07487	25157.1	-13.2719	3.51105			39.9196	173	187	533
1219.76	70.4672	88.4382	47.7527			-0.38419		-3.3176	-84.5661	-3.31758	5.36059			14.458	3323.09	-7.06758	17325.9	-13.2683	4.26134			39.9401	219	190	452
1220.24	70.637	88.329	48.0943			-0.38388		-3.31729	-114.254	-3.31727	5.32463			14.4616	142.988	-7.06029	18078.2	-13.2646	4.04944			39.9606	235	188	456
1220.72	70.5533	88.2281	48.4908			-0.38357		-3.31699	-257.054	-3.31697	5.29181			14.4652	-3037.12	-7.053	17396.6	-13.261	4.28532			39.9812	235	168	316
1221.2	70.2613	88.1408	48.9309			-0.38325		-3.31668	-329.225	-3.31666	5.22793			14.4688	-2129.92	-7.0457	14534.9	-13.2574	1.52213			40.0017	218	169	291
1221.68	69.8051	88.0693	49.4015			-0.38294		-3.31638	-236.769	-3.31636	5.14394			14.4724	-1222.72	-7.03841	8561.48	-13.2537	0.2065			40.0223	215	173	243
1222.17	69.2236	88.011	49.8918			-0.38263		-3.31607	-227.538	-3.31605	5.16449			14.476	2199.74	-7.03112	5609.97	-13.2501	4.42949			40.0428	237	185	224
1222.65	68.5485	87.9591	50.3951			-0.38232		-3.31577	-206.158	-3.31575	5.39261			14.4796	5622.2	-7.02383	-10829.1	-13.2464	5.19676			40.0633	253	180	195
1223.13	67.8037	87.9048	50.9075			-0.382		-3.31546	-229.97	-3.31544	5.62435			14.4832	6722.62	-7.01653	-5751.97	-13.2428	6.24771			40.0839	241	163	177
1223.61	67.006	87.8409	51.4253			-0.38169		-3.31516	-286.235	-3.31513	5.73246			14.4869	7823.05	-7.00924	10532.7	-13.2391	9.75741			40.1044	245	196	192
1224.09	66.167	87.7637	51.9412			-0.38138		-3.31485	-243.272	-3.31483	5.77722			14.4905	6408.22	-7.00195	13961.4	-13.2355	4.106			40.125	225	216	149
1224.58	65.295	87.6744	52.4442			-0.38107	4278.43	-3.31454	-50.6082	-3.31452	5.7464			14.4941	4993.38	-6.99466	7756.94	-13.2318	-1.01459			40.1455	251	218	145
1225.06	64.3968	87.5777	52.9209			-0.38075	4258.39	-3.31424	115.127	-3.31422	5.59159			14.4977	2163.71	-6.98737	13806.4	-13.2282	0.84452			40.166	218	247	119
1225.54	63.4788	87.4787	53.3604			-0.38044	4170.79	-3.31393	8.80911	-3.31391	5.28202			14.5013	-665.957	-6.98007	5855.03	-13.2245	2.38402			40.1866	244	259	132
1226.02	62.5472	87.3799	53.7573			-0.38013	4179.81	-3.31363	-139.599	-3.31361	5.22961			14.5049	696.477	-6.97278	467.563	-13.2209	-3.04242			40.2071	241	239	132
1226.51	61.6086	87.28	54.1131			-0.37982	4204.95	-3.31332	-290.646	-3.3133	5.39205			14.5085	2058.91	-6.96549	7756.92	-13.2173	-8.45118			40.2277	231	232	147
1226.99	60.6685	87.1742	54.4338			-0.3795	4230.08	-3.31302	-490.532	-3.313	5.36536			14.5121	3087.29	-6.9582	8896.58	-13.2136	-9.47767			40.2482	251	275	132
1227.47	59.7316	87.0564	54.7259			-0.37919	4232.06	-3.31271	-454.543	-3.31269	5.39831			14.5157	4115.66	-6.9509	12866.1	-13.21	-7.45534			40.2688	241	250	129
1227.95	58.8003	86.9224	54.9927			-0.37888	4234.04	-3.3124	-372.356	-3.31238	5.24164			14.5194	5144.04	-6.94361	18150.1	-13.2063	-12.4072			40.2893	214	282	111
1228.43	57.8754	86.7716	55.233			-0.37857	4284.34	-3.3121	-541.232	-3.31208	5.04937			14.523	6172.41	-6.93632	24402.2	-13.2027	-18.7797			40.3098	263	297	151
1228.92	56.9556	86.6066	55.4431			-0.37825	4334.64	-3.31179	-628.577	-3.31177	4.97876			14.5266	4161.51	-6.92903	22858.5	-13.199	-19.0874			40.3304	219	282	115
1229.4	56.0388	86.4322	55.6202			-0.37794	4334.61	-3.31149	-534.356	-3.31147	4.9148			14.5302	2150.61	-6.92174	9474.69	-13.1954	-17.1774			40.3509	246	289	128
1229.88	55.1221	86.2524	55.7666			-0.37763	4334.58	-3.31118	-454.143	-3.31116	4.73298			14.5338	139.713	-6.91444	461.766	-13.1917	-14.775			40.3715	243	299	105
1230.36	54.2031	86.0692	55.891			-0.37732	4334.54	-3.31088	-248.853	-3.31086	4.76951			14.5374	-1871.19	-6.90715	-1966.78	-13.1881	-12.5233			40.392	241	300	129
1230.84	53.2797	85.8822	56.0067			-0.377	4334.51	-3.31057	7.4225	-3.31055	4.92535			14.541	-155.043	-6.89986	-14691.9	-13.1844	-9.02185			40.4125	261	293	120
1231.33	52.3497	85.6896	56.1274			-0.37669	4321.4	-3.31027	209.997	-3.31025	5.00837			14.5446	1561.1	-6.89257	-12195	-13.1808	-5.25349			40.4331	247	343	125
1231.81	51.4106	85.4905	56.2636			-0.37638	4308.28	-3.30996	187.534	-3.30994	5.09188			14.5482	761.979	-6.88527	-8828.31	-13.1772	-2.05206			40.4536	278	386	129
1232.29	50.4596	85.2859	56.4197			-0.37607	4246.84	-3.30965	-42.9219	-3.30963	5.34914			14.5519	-37.1406	-6.87798	-9852.64	-13.1735	-1.99903			40.4742	295	331	133
1232.77	49.4935	85.0784	56.5958			-0.37575	4185.41	-3.30935	-157.728	-3.30933	5.5792			14.5555	-679.057	-6.87069	-4509.84	-13.1699	-4.9369			40.4947	286	297	128
1233.26	48.5099	84.8706	56.7905			-0.37544	4248.61	-3.30904	-327.261	-3.30902	5.33612			14.5591	-1320.97	-6.8634	-3150.48	-13.1662	-10.6041			40.5152	292	295	148
1233.74	47.5075	84.6632	57.0049			-0.37513	4311.8	-3.30874	-395.4	-3.30872	5.14004			14.5627	552.373	-6.85611	9709.31	-13.1626	-14.4772			40.5358	244	249	147
1234.22	46.4869	84.453	57.2441			-0.37482	4320.64	-3.30843	-339.455	-3.30841	5.21986			14.5663	2425.72	-6.84881	11251.9	-13.1589	-16.1759			40.5563	270	313	133
1234.7	45.4493	84.2336	57.5164			-0.3745	4329.48	-3.30813	-285.911	-3.30811	5.31821			14.5699	3532.7	-6.84152	21890.4	-13.1553	-12.9477			40.5769	251	297	150
1235.18	44.3962	83.9969	57.8295			-0.37419	4325.23	-3.30782	-410.855	-3.3078	5.23134			14.5735	4639.67	-6.83423	30038.9	-13.1516	-6.41487			40.5974	269	291	161
1235.66	43.3276	83.7356	58.1866			-0.37388	4224.35	-3.30752	-387.288	-3.3075	5.04927			14.5771	3388.59	-6.82694	18979.8	-13.148	-5.46782			40.6179	260	333	167
1236.15	42.2417	83.4462	58.5844			-0.37357	4167.77	-3.30721	-476.879	-3.30719	4.84646			14.5807	2137.51	-6.81964	12364.2	-13.1443	-8.53643			40.6385	265	315	186
1236.63	41.1359	83.1294	59.0142			-0.37325	4272.23	-3.3069	-421.251	-3.30688	4.85848			14.5844	1253.24	-6.81235	4246.42	-13.1407	-9.90758			40.659	286	342	184
1237.11	40.0083	82.7897	59.4648			-0.37294	4254.9	-3.3066	-402.061	-3.30658	4.87572			14.588	2884.23	-6.80506	-9330.02	-13.137	-8.0057			40.6796	276	325	202
1237.59	38.8593	82.4321	59.9266			-0.37263	4237.57	-3.30629	-544.991	-3.30627	4.95298			14.5916	2314.37	-6.79777	-12973.7	-13.1334	-5.97147			40.7001	277	391	211
1238.08	37.6932	82.0605	60.3936			-0.37232	4175.94	-3.30599	-741.554	-3.30597	5.0668			14.5952	-770.758	-6.79048	-13275.1	-13.1298	-9.72329			40.7207	301	454	196
1238.56	36.518	81.6752	60.8628			-0.372	4210.95	-3.30568	-898.262	-3.30566	5.26869			14.5988	-2462.34	-6.78318	-3293.02	-13.1261	-12.3685			40.7412	316	517	221
1239.04	35.3433	81.2735	61.3327			-0.37169	4327.5	-3.30538	-1025.32	-3.30536	5.49533			14.6024	876.607	-6.77589	3286.87	-13.1225	-6.76868			40.7617	312	469	192
1239.52	34.1789	80.8501	61.8005			-0.37138	4444.04	-3.30507	-1124.79	-3.30505	5.37624			14.606	2643.51	-6.7686	850.781	-13.1188	0.10796			40.7823	297	551	201
1240	33.0333	80.3999	62.2614			-0.37107	4453.89	-3.30477	-894.1	-3.30475	5.237			14.6096	1895.16	-6.76131	-6633.33	-13.1152	2.22603			40.8028	352	541	208
1240.49	31.914	79.918	62.7096			-0.37075	4463.73	-3.30446	-688.597	-3.30444	5.01808			14.6132	1173	-6.75401	-6960.03	-13.1115	2.55315			40.8234	354	549	206
1240.97	30.83	79.4012	63.1402			-0.37044	4481.63	-3.30415	-649.293	-3.30413	4.98545			14.6169	450.846	-6.74672	-9483.33	-13.1079	7.37021			40.8439	381	586	192
1241.45	29.7938	78.8469	63.5519			-0.37013	4499.53	-3.30385	-583.788	-3.30383	5.14447			14.6205	-114.105	-6.73943	-4224.91	-13.1042	12.0456			40.8644	341	610	216
1241.93	28.8231	78.2518	63.9466			-0.36982	4436.9	-3.30354	-466.956	-3.30352	5.297			14.6241	-679.057	-6.73214	-1835.37	-13.1006	12.823			40.885	368	604	208
1242.41	27.94	77.6116	64.3279			-0.3695	4374.27	-3.30324	-317.024	-3.30322	5.26681			14.6277	249.43	-6.72485	8813.5	-13.0969	9.38307			40.9055	341	560	228
1242.9	27.1683	76.9204	64.6988			-0.36919	4341.84	-3.30293	-234.05	-3.30291	5.22332			14.6313	6208.44	-6.71755	-6474.97	-13.0933	3.20172			40.9261	299	559	196
1243.38	26.5291	76.172	65.0592			-0.36888	4309.41	-3.30263	-256.879	-3.30261	5.26558			14.6349	11067	-6.71026	-7182.2	-13.0897	-5.3654			40.9466	290	560	227
1243.86	26.0386	75.3599	65.4063			-0.36857	4357.5	-3.30232	-360.415	-3.3023	5.26263			14.6385	10895.1	-6.70297	-13141	-13.086	-15.8344			40.9671	281	482	213
1244.34	25.7067	74.4787	65.7364			-0.36825	4405.6	-3.30202	-480.251	-3.30199	5.27618			14.6421	8181.67	-6.69568	-11034	-13.0824	-21.0327			40.9877	272	417	226
1244.83	25.5396	73.5235	66.0483			-0.36794	4428.53	-3.30171	-643.06	-3.30169	5.57519			14.6457	7983.53	-6.68838	2287.67	-13.0787	-17.9347			41.0082	261	463	264
1245.31	25.5428	72.4908	66.3462			-0.36763	4451.46	-3.3014	-510.285	-3.30138	5.61801			14.6494	8571.41	-6.68109	6294.11	-13.0751	-16.5866			41.0288	257	462	253
1245.79	25.7226	71.3781	66.6389			-0.36732	4426.08	-3.3011	-64.3245	-3.30108	5.45416			14.653	9159.29	-6.6738	5659.73	-13.0714	-16.0346			41.0493	247	408	249
1246.27	26.0858	70.1853	66.9378			-0.367	4400.69	-3.30079	76.3889	-3.30077	5.34522			14.6566	9452.41	-6.66651	-2924.69	-13.0678	-12.7382			41.0698	224	324	229
1246.75	26.6366	68.9166	67.2525			-0.36669	4412.55	-3.30049	-167.425	-3.30047	5.21815			14.6602	9745.52	-6.65922	-10706.9	-13.0641	-7.2154			41.0904	232	264	224
1247.24	27.3728	67.5829	67.5874			-0.36638	4424.41	-3.30018	-470.706	-3.30016	5.08229			14.6638	10038.6	-6.65192	3522.25	-13.0605	-7.73221			41.1109	236	285	200
1247.72	28.2839	66.2025	67.9401			-0.36607	4349.7	-3.29988	-619.226	-3.29986	5.11878			14.6674	10331.8	-6.64463	8705.64	-13.0568	-7.87897			41.1315	188	258	211
1248.2	29.3503	64.8012	68.3033			-0.36575	4275	-3.29957	-384.317	-3.29955	5.25241			14.671	7638.01	-6.63734	7971.72	-13.0532	-7.01994			41.152	219	251	189
1248.68	30.547	63.4095	68.6684			-0.36544	4312.87	-3.29927	-196.989	-3.29924	5.39637			14.6746	4944.26	-6.63005	5271.56	-13.0495	-0.72673			41.1726	237	203	168
1249.16	31.8458	62.0594	69.0296			-0.36513	4254.11	-3.29896	-220.43	-3.29894	5.34278			14.6782	2250.5	-6.62275	-5351.14	-13.0459	8.99799			41.1931	207	182	131
1249.65	33.2171	60.7789	69.3852			-0.36482	4249.71	-3.29865	-430.182	-3.29863	5.1965			14.6818	-443.25	-6.61546	-13136.8	-13.0423	13.9741			41.2136	214	169	136
1250.13	34.6298	59.5886	69.7376			-0.3645	4245.3	-3.29835	-493.791	-3.29833	5.04885			14.6855	380.432	-6.60817	-3431.48	-13.0386	8.77216			41.2342	201	180	122
1250.61	36.0505	58.4992	70.0903			-0.36419	4289.22	-3.29804	-263.47	-3.29802	4.85282			14.6891	1204.12	-6.60088	7170.86	-13.035	-4.10462			41.2547	212	164	112
1251.09	37.4433	57.5129	70.4449			-0.36388	4333.13	-3.29774	-140.997	-3.29772	4.62645			14.6927	2027.8	-6.59359	13720.6	-13.0313	-10.8269			41.2753	210	177	155
1251.58	38.7731	56.6288	70.8002			-0.36357	4377.04	-3.29743	-410.731	-3.29741	4.37463			14.6963	2851.48	-6.58629	3234.03	-13.0277	-10.0408			41.2958	180	214	112
1252.06	40.0109	55.8507	71.1521			-0.36325	4420.95	-3.29713	-621.817	-3.29711	4.03458			14.6999	3622.76	-6.579	-3497.86	-13.024	-6.7028			41.3163	215	191	122
1252.54	41.1397	55.196	71.4965			-0.36294	4408.5	-3.29682	-694.196	-3.2968	4.08995			14.7035	4394.04	-6.57171	-9587.78	-13.0204	-1.86206			41.3369	241	205	121
1253.02	42.158	54.7009	71.8321			-0.36263	4396.04	-3.29651	-693.627	-3.29649	4.38014			14.7071	5165.32	-6.56442	-2742.5	-13.0167	-0.69865			41.3574	220	176	103
1253.5	43.0799	54.4194	72.1616			-0.36232	4431.9	-3.29621	-584.665	-3.29619	4.36123			14.7107	5936.61	-6.55712	5417.02	-13.0131	-0.86128			41.378	235	202	129
1253.99	43.9305	54.4145	72.4913			-0.362	4467.76	-3.2959	-715.275	-3.29588	4.35231			14.7143	2641.88	-6.54983	4416.12	-13.0094	1.31962			41.3985	208	204	116
1254.47	44.7401	54.7433	72.8287			-0.36169	4478.45	-3.2956	-824.289	-3.29558	4.45729			14.718	-652.855	-6.54254	4187.78	-13.0058	5.99498			41.419	256	212	135
1254.95	45.5373	55.4402	73.1799			-0.36138	4489.15	-3.29529	-666.901	-3.29527	4.47814			14.7216	244.516	-6.53525	5188.27	-13.0022	5.67265			41.4396	240	217	114
1255.43	46.3451	56.5028	73.5477			-0.36107	4387.1	-3.29499	-611.974	-3.29497	4.60465			14.7252	1141.89	-6.52796	-10.4531	-12.9985	8.15184			41.4601	264	230	106
1255.91	47.1799	57.8879	73.9325			-0.36075	4285.06	-3.29468	-534.132	-3.29466	4.73584			14.7288	1148.44	-6.52066	2035.34	-12.9949	11.7328			41.4807	254	248	120
1256.4	48.0523	59.5164	74.3331			-0.36044	4378.3	-3.29438	-265.955	-3.29436	4.80749			14.7324	1154.99	-6.51337	4255.47	-12.9912	9.88597			41.5012	309	263	138
1256.88	48.9694	61.2869	74.7494			-0.36013	4471.53	-3.29407	-51.2852	-3.29405	4.86036			14.736	1947.56	-6.50608	8450.09	-12.9876	1.07529			41.5217	296	292	125
1257.36	49.9343	63.0922	75.1831			-0.35981	4538.59	-3.29376	25.168	-3.29374	4.94727			14.7396	5255.39	-6.49879	-1868.56	-12.9839	-5.01015			41.5423	301	299	116
1257.84	50.9449	64.8338	75.6371			-0.3595	4509.03	-3.29346	-156.528	-3.29344	5.20909			14.7432	6801.23	-6.49149	-12901.7	-12.9803	-2.26799			41.5628	306	382	125
1258.33	51.9916	66.4313	76.1139			-0.35919	4453.29	-3.29315	24.7054	-3.29313	5.18546			14.7468	3316.54	-6.4842	-15345.8	-12.9766	0.55656			41.5834	322	432	138
1258.81	53.0549	67.8255	76.6133			-0.35888	4397.55	-3.29285	216.074	-3.29283	5.08565			14.7505	1403.89	-6.47691	-13073.2	-12.973	0.62399			41.6039	326	465	135
1259.29	54.1059	68.9756	77.1314			-0.35856	4361.94	-3.29254	151.401	-3.29252	5.17138			14.7541	2006.51	-6.46962	-3594.92	-12.9693	-2.00032			41.6245	335	505	112
1259.77	55.1105	69.854	77.661			-0.35825	4422.96	-3.29224	-23.13	-3.29222	5.21475			14.7577	2451.92	-6.46233	3472.42	-12.9657	-4.62468			41.645	385	537	145
1260.25	56.0344	70.4405	78.1939			-0.35794	4460.33	-3.29193	-226.825	-3.29191	5.10152			14.7613	2897.33	-6.45503	-2238.78	-12.9621	-8.12168			41.6655	355	601	137
1260.73	56.8498	70.7193	78.7233			-0.35763	4497.7	-3.29163	-316.462	-3.29161	4.97656			14.7649	3499.95	-6.44774	-4017.86	-12.9584	-13.6342			41.6861	383	655	123
1261.22	57.5379	70.6817	79.2457			-0.35731	4488.77	-3.29132	-312.976	-3.2913	4.65776			14.7685	4102.56	-6.44045	-8015.03	-12.9548	-12.9387			41.7066	388	657	162
1261.7	58.0891	70.3328	79.7603			-0.357	4383.2	-3.29101	-319.444	-3.29099	4.61665			14.7721	-122.293	-6.43316	-492.859	-12.9511	-11.7044			41.7272	449	587	108
1262.18	58.4999	69.7006	80.2682			-0.35669	4321.93	-3.29071	-424.793	-3.29069	4.76542			14.7757	-4347.15	-6.42586	4828.87	-12.9475	-11.1085			41.7477	444	613	160
1262.66	58.7693	68.8443	80.7702			-0.35638	4357.29	-3.2904	-515.687	-3.29038	4.8304			14.7793	-2703.06	-6.41857	-5614.77	-12.9438	-12.189			41.7682	475	632	126
1263.15	58.8961	67.8555	81.2655			-0.35606	4380.56	-3.2901	-446.976	-3.29008	4.76415			14.783	-1058.96	-6.41128	-5038.66	-12.9402	-12.2535			41.7888	456	639	162
1263.63	58.8787	66.8533	81.7516			-0.35575	4403.84	-3.28979	-459.959	-3.28977	4.90619			14.7866	-908.313	-6.40399	-6246.78	-12.9365	-11.161			41.8093	527	584	137
1264.11	58.7155	65.97	82.2243			-0.35544	4410.6	-3.28949	-558.496	-3.28947	5.10216			14.7902	-757.658	-6.3967	-8087.19	-12.9329	-9.30849			41.8299	453	530	164
1264.59	58.4067	65.3305	82.6788			-0.35513	4417.37	-3.28918	-633.928	-3.28916	5.28418			14.7938	-449.801	-6.3894	-8148.28	-12.9292	-5.3693			41.8504	433	458	146
1265.07	57.9553	65.0304	83.1099			-0.35481	4466.41	-3.28888	-551.984	-3.28886	5.42698			14.7974	-141.943	-6.38211	-12279.7	-12.9256	-2.42085			41.8709	482	427	177
1265.56	57.3676	65.1168	83.5119			-0.3545	4515.44	-3.28857	-412.983	-3.28855	5.31583			14.801	1030.54	-6.37482	-10554.7	-12.9219	-4.36114			41.8915	478	359	201
1266.04	56.6528	65.5785	83.8792			-0.35419	4479.93	-3.28826	-384.814	-3.28824	5.26527			14.8046	4718.28	-6.36753	-3310.91	-12.9183	-1.33793			41.912	442	349	202
1266.52	55.8224	66.3503	84.2061			-0.35388	4347.79	-3.28796	-429.659	-3.28794	5.16337			14.8082	8563.22	-6.36023	6917.75	-12.9147	-2.28465			41.9326	459	306	282
1267	54.8899	67.3289	84.4875			-0.35356	4382.73	-3.28765	-446.384	-3.28763	4.94025			14.8118	7377.64	-6.35294	9310.33	-12.911	-10.8763			41.9531	411	265	298
1267.48	53.8708	68.3976	84.7196			-0.35325	4417.68	-3.28735	-444.744	-3.28733	4.85662			14.8155	3047.98	-6.34565	5714.47	-12.9074	-9.90862			41.9736	413	222	442
1267.97	52.7829	69.4493	84.9004			-0.35294	4357.5	-3.28704	-373.205	-3.28702	4.93679			14.8191	-1281.67	-6.33836	16400.7	-12.9037	-2.157			41.9942	395	212	487
1268.45	51.646	70.4024	85.0297			-0.35263	4297.33	-3.28674	-273.917	-3.28672	5.13451			14.8227	-1576.43	-6.33107	15809.9	-12.9001	1.44788			42.0147	370	178	582
1268.93	50.4807	71.2051	85.1076			-0.35231	4317.68	-3.28643	-185.118	-3.28641	5.36421			14.8263	-1871.19	-6.32377	-1385.34	-12.8964	2.93437			42.0353	399	168	554
1269.41	49.3067	71.8308	85.1339			-0.352	4338.03	-3.28613	-279.983	-3.28611	5.48032			14.8299	-1045.87	-6.31648	-45.6563	-12.8928	1.93572			42.0558	389	180	653
1269.9	48.1411	72.2679	85.1073			-0.35169	4371.47	-3.28582	-442.258	-3.2858	5.50055			14.8335	2294.72	-6.30919	-6306.59	-12.8891	-2.61868			42.0764	400	162	660
1270.38	46.998	72.5106	85.0252			-0.35138	4404.91	-3.28551	-494.774	-3.28549	5.29173			14.8371	5949.71	-6.3019	-4111.63	-12.8855	-8.0119			42.0969	421	168	721
1270.86	45.8896	72.5529	84.885			-0.35106	4390.03	-3.28521	-227.006	-3.28519	5.06528			14.8407	4574.17	-6.2946	-4814.52	-12.8818	-10.1304			42.1174	379	198	753
1271.34	44.8292	72.388	84.6859			-0.35075	4375.15	-3.2849	67.0111	-3.28488	4.99427			14.8443	2334.02	-6.28731	-1972.25	-12.8782	-7.04176			42.138	327	178	804
1271.82	43.8338	72.0111	84.43			-0.35044	4410.6	-3.2846	19.4084	-3.28458	4.95365			14.848	2609.12	-6.28002	10250.2	-12.8746	-5.58049			42.1585	321	203	892
1272.31	42.9253	71.4235	84.1218			-0.35013	4446.05	-3.28429	-282.739	-3.28427	4.95662			14.8516	1154.99	-6.27273	9907.31	-12.8709	-5.27462			42.1791	265	181	1025
1272.79	42.1279	70.6338	83.7673			-0.34981	4481.5	-3.28399	-575.739	-3.28397	5.08141			14.8552	-299.146	-6.26544	3159.33	-12.8673	-5.28252			42.1996	295	160	1046
1273.27	41.4631	69.658	83.371			-0.3495	4516.95	-3.28368	-601.01	-3.28366	5.10137			14.8588	-2427.95	-6.25814	2103.41	-12.8636	-3.61504			42.2201	283	181	903
1273.75	40.9436	68.517	82.9344			-0.34919	4493.02	-3.28338	-574.853	-3.28335	5.06474			14.8624	-4556.75	-6.25085	993.156	-12.86	-5.06804			42.2407	238	195	802
1274.23	40.5694	67.2357	82.4553			-0.34888	4469.08	-3.28307	-565.141	-3.28305	5.26669			14.866	-4013.09	-6.24356	-9041.08	-12.8563	-14.5716			42.2612	226	179	686
1274.72	40.3263	65.8427	81.9292			-0.34856	4445.14	-3.28276	-405.808	-3.28274	5.28274			14.8696	-3469.43	-6.23627	-8978.28	-12.8527	-20.7848			42.2818	200	165	636
1275.2	40.1896	64.3729	81.352			-0.34825	4421.2	-3.28246	-417.347	-3.28244	4.97464			14.8732	-2087.34	-6.22897	-287.547	-12.849	-15.4124			42.3023	211	144	628
1275.68	40.1298	62.8694	80.7227			-0.34794	4431.99	-3.28215	-364.208	-3.28213	4.79077			14.8768	1810	-6.22168	8782.72	-12.8454	-8.8553			42.3228	200	174	512
1276.16	40.1191	61.3842	80.0455			-0.34763	4442.78	-3.28185	-302.631	-3.28183	4.72542			14.8805	3244.49	-6.21439	2561.72	-12.8417	-3.73332			42.3434	198	161	395
1276.64	40.1349	59.9755	79.3291			-0.34731	4453.57	-3.28154	-270.902	-3.28152	4.74285			14.8841	-351.549	-6.2071	3734.28	-12.8381	-1.41662			42.3639	248	190	384
1277.13	40.1611	58.7014	78.5852			-0.347	4464.36	-3.28124	-312.805	-3.28122	5.09243			14.8877	-3456.32	-6.1998	8854.75	-12.8345	1.24233			42.3845	210	168	274
1277.61	40.1852	57.612	77.8251			-0.34669	4475.15	-3.28093	-676.042	-3.28091	5.607			14.8913	-1530.58	-6.19251	2579.47	-12.8308	1.77113			42.405	204	151	243
1278.09	40.1936	56.7423	77.0576			-0.34638	4485.94	-3.28063	-758.505	-3.2806	5.63306			14.8949	1181.19	-6.18522	4736.08	-12.8272	-4.99727			42.4255	238	164	187
1278.57	40.1695	56.1079	76.2878			-0.34606	4496.73	-3.28032	-603.355	-3.2803	5.55836			14.8985	1377.69	-6.17793	12614.8	-12.8235	-4.46291			42.4461	259	152	180
1279.06	40.0928	55.7052	75.5187			-0.34575	4507.52	-3.28001	-445.711	-3.27999	5.5687			14.9021	2805.63	-6.17064	6537.06	-12.8199	2.72715			42.4666	235	149	142
1279.54	39.9446	55.5137	74.7531			-0.34544	4518.37	-3.27971	-456.569	-3.27969	5.47019			14.9057	4233.56	-6.16334	6275.44	-12.8162	1.59248			42.4872	247	178	178
1280.02	39.714	55.5014	73.9963			-0.34513	4529.22	-3.2794	-424.529	-3.27938	5.31563			14.9093	4246.66	-6.15605	822.703	-12.8126	-0.54523			42.5077	242	136	198
1280.5	39.4057	55.6285	73.2563			-0.34481	4485.72	-3.2791	-362.299	-3.27908	5.34238			14.913	4259.77	-6.14876	-11501.2	-12.8089	-1.5507			42.5283	255	154	153
1280.98	39.0446	55.8533	72.5426			-0.3445	4538.85	-3.27879	-284.213	-3.27877	5.36411			14.9166	2523.97	-6.14147	-9258.5	-12.8053	-3.28774			42.5488	243	149	176
1281.47	38.6764	56.1373	71.8635			-0.34419	4513.46	-3.27849	-234.65	-3.27847	5.1426			14.9202	788.18	-6.13417	-15584.5	-12.8016	-4.73753			42.5693	222	165	156
1281.95	38.3637	56.4521	71.2237			-0.34388	4488.08	-3.27818	-148.255	-3.27816	5.0331			14.9238	1410.45	-6.12688	-20108.6	-12.798	-6.4077			42.5899	242	173	151
1282.43	38.1787	56.7857	70.6242			-0.34356	4468.73	-3.27787	-219.891	-3.27785	4.95312			14.9274	2032.71	-6.11959	-19592.9	-12.7943	-12.6253			42.6104	247	150	161
1282.91	38.1949	57.1472	70.0627			-0.34325	4449.39	-3.27757	-281.798	-3.27755	5.07691			14.931	480.322	-6.1123	-13718.7	-12.7907	-16.4316			42.631	248	163	159
1283.39	38.4782	57.568	69.5372			-0.34294	4412.43	-3.27726	-221.153	-3.27724	5.08284			14.9346	-3587.33	-6.10501	-6119.75	-12.7871	-16.1185			42.6515	200	176	167
1283.88	39.0799	58.097	69.0472			-0.34263	4375.47	-3.27696	-167.791	-3.27694	5.00804			14.9382	-6868.96	-6.09771	-5898.66	-12.7834	-9.46054			42.672	215	149	158
1284.36	40.0297	58.7911	68.5947			-0.34231	4398.9	-3.27665	-90.9645	-3.27663	4.90107			14.9418	-5120.07	-6.09042	-5912.27	-12.7798	-0.7909			42.6926	207	173	179
1284.84	41.3308	59.7026	68.1824			-0.342	4325.7	-3.27635	-88.7794	-3.27633	4.73822			14.9455	-45.3281	-6.08313	-3321.66	-12.7761	2.02395			42.7131	188	150	160
1285.32	42.957	60.8661	67.8115			-0.34169	4270.63	-3.27604	-132.049	-3.27602	4.76592			14.9491	-1.11523	-6.07584	1753.52	-12.7725	2.62837			42.7337	209	155	162
1285.81	44.853	62.2881	67.4798			-0.34138	4312.18	-3.27574	-166.465	-3.27572	4.91572			14.9527	-4096.6	-6.06854	5872.55	-12.7688	-0.90905			42.7542	172	181	148
1286.29	46.9393	63.9414	67.181			-0.34106	4347.69	-3.27543	-93.7596	-3.27541	4.93487			14.9563	-5676.83	-6.06125	9582.06	-12.7652	-2.50575			42.7747	206	156	139
1286.77	49.1209	65.7663	66.9074			-0.34075	4286.57	-3.27512	59.6626	-3.2751	4.88368			14.9599	-3091.15	-6.05396	6571.27	-12.7615	0.07126			42.7953	179	140	151
1287.25	51.2987	67.6762	66.6524			-0.34044	4357.44	-3.27482	136.691	-3.2748	4.87501			14.9635	-505.477	-6.04667	7548.42	-12.7579	0.24548			42.8158	188	166	146
1287.73	53.3817	69.5694	66.4129			-0.34013	4428.31	-3.27451	135.112	-3.27449	4.9808			14.9671	-1954.7	-6.03938	3334.39	-12.7542	2.13998			42.8364	188	182	134
1288.22	55.2985	71.3432	66.1894			-0.33981	4493.14	-3.27421	73.9906	-3.27419	5.15906			14.9707	-3403.92	-6.03208	15452.2	-12.7506	0.12434			42.8569	213	162	162
1288.7	57.0024	72.9077	65.984			-0.3395	4557.97	-3.2739	-10.0645	-3.27388	5.10586			14.9743	-3634.82	-6.02479	354.094	-12.747	-3.80673			42.8774	230	149	142
1289.18	58.4725	74.1953	65.796			-0.33919	4550.33	-3.2736	-142.757	-3.27358	5.0399			14.978	-3865.71	-6.0175	-2286.84	-12.7433	-8.97065			42.898	222	154	151
1289.66	59.7073	75.1638	65.6195			-0.33888	4542.68	-3.27329	-181.255	-3.27327	5.03261			14.9816	-2838.97	-6.01021	-7422.45	-12.7397	-5.84467			42.9185	212	171	180
1290.14	60.7156	75.7919	65.4434			-0.33856	4535.04	-3.27299	-383.443	-3.27297	5.06454			14.9852	-1812.23	-6.00291	-13283.4	-12.736	-0.58272			42.9391	261	185	169
1290.63	61.5079	76.0716	65.2533			-0.33825	4527.4	-3.27268	-354.037	-3.27266	5.24296			14.9888	-1047.5	-5.99562	-4488.86	-12.7324	-1.04494			42.9596	261	177	200
1291.11	62.0912	76.0016	65.0363			-0.33794	4524.28	-3.27237	-148.034	-3.27235	5.51594			14.9924	-282.771	-5.98833	-589.344	-12.7287	0.61455			42.9802	254	207	195
1291.59	62.4683	75.5848	64.7841			-0.33763	4521.17	-3.27207	-55.5699	-3.27205	5.39992			14.996	481.959	-5.98104	-506.484	-12.7251	3.25526			43.0007	273	231	183
1292.07	62.6413	74.8316	64.4946			-0.33731	4518.06	-3.27176	-19.5183	-3.27174	4.99971			14.9996	1246.69	-5.97375	558.969	-12.7214	-1.30039			43.0212	245	261	195
1292.56	62.6161	73.7668	64.1709			-0.337	4514.94	-3.27146	-35.6278	-3.27144	4.84365			15.0032	66.0234	-5.96645	3672.81	-12.7178	-8.91527			43.0418	277	243	175
1293.04	62.4049	72.438	63.8184			-0.33669	4511.83	-3.27115	-271.172	-3.27113	4.88993			15.0068	-1114.64	-5.95916	-4370.66	-12.7141	-11.0214			43.0623	233	281	180
1293.52	62.0265	70.922	63.4421			-0.33638	4508.71	-3.27085	-232.778	-3.27083	5.21468			15.0105	-1037.68	-5.95187	3676.09	-12.7105	-13.3744			43.0829	208	294	176
1294	61.5026	69.3274	63.0455			-0.33606	4505.6	-3.27054	-35.9938	-3.27052	5.5998			15.0141	-960.713	-5.94458	1531.34	-12.7068	-15.9929			43.1034	231	279	187
1294.48	60.8559	67.7926	62.6323			-0.33575	4502.48	-3.27024	46.8103	-3.27022	5.55632			15.0177	1972.12	-5.93728	-10800.2	-12.7032	-12.8916			43.1239	201	300	146
1294.97	60.1085	66.4774	62.2086			-0.33544	4460.51	-3.26993	81.5989	-3.26991	5.22616			15.0213	4904.96	-5.92999	-956.391	-12.6996	-8.59548			43.1445	197	336	158
1295.45	59.2856	65.5469	61.7856			-0.33513	4418.53	-3.26962	23.822	-3.2696	5.18637			15.0249	3645.69	-5.9227	-542.875	-12.6959	-8.32993			43.165	183	352	132
1295.93	58.4204	65.1464	61.38			-0.33481	4382.59	-3.26932	-96.4082	-3.2693	5.28749			15.0285	2386.42	-5.91541	-8185.09	-12.6923	-8.92026			43.1856	169	354	134
1296.41	57.559	65.372	61.0112			-0.3345	4346.65	-3.26901	-339.242	-3.26899	5.46528			15.0321	-1178.51	-5.90812	-827.953	-12.6886	-8.33842			43.2061	152	379	140
1296.89	56.7617	66.2457	60.6973			-0.33419	4338.9	-3.26871	-402.753	-3.26869	5.52526			15.0357	-4743.43	-5.90082	1048.97	-12.685	-1.78496			43.2266	180	369	112
1297.38	56.0994	67.705	60.451			-0.33388	4427.78	-3.2684	-312.465	-3.26838	5.55496			15.0393	-5793.09	-5.89353	9321.87	-12.6813	3.41671			43.2472	155	382	125
1297.86	55.6441	69.6138	60.2789			-0.33356	4516.66	-3.2681	-215.201	-3.26808	5.60653			15.0429	-6842.76	-5.88624	9102.64	-12.6777	-0.86318			43.2677	156	404	123
1298.34	55.4596	71.7898	60.184			-0.33325	4508.9	-3.26779	-76.9463	-3.26777	5.43466			15.0466	-4538.74	-5.87895	17046.9	-12.674	-4.96448			43.2883	191	358	110
1298.82	55.5909	74.039	60.169			-0.33294	4506.18	-3.26749	-230.062	-3.26747	5.20361			15.0502	-2234.72	-5.87165	-367.5	-12.6704	-6.23647			43.3088	161	274	114
1299.31	56.0554	76.1862	60.2397			-0.33263	4503.46	-3.26718	-341.668	-3.26716	5.00972			15.0538	2584.56	-5.86436	-12644.3	-12.6667	-8.08202			43.3293	163	305	104
1299.79	56.8365	78.0961	60.4045			-0.33231	4494.7	-3.26687	-210.583	-3.26685	4.97185			15.0574	7403.84	-5.85707	-8286.7	-12.6631	-10.1127			43.3499	179	276	106
1300.27	57.8802	79.6845	60.6716			-0.332	4485.94	-3.26657	94.8614	-3.26655	5.08104			15.061	10168	-5.84978	-679.562	-12.6595	-10.4365			43.3704	175	276	106
1300.75	59.0988	80.9189	61.0445			-0.33169	4517.44	-3.26626	211.791	-3.26624	5.17556			15.0646	12932.2	-5.84249	5845.87	-12.6558	-7.1873			43.391	186	257	107
1301.23	60.382	81.8114	61.5194			-0.33138	4548.94	-3.26596	147.319	-3.26594	5.04029			15.0682	11294.6	-5.83519	-1655.56	-12.6522	-0.52726			43.4115	191	236	101
1301.71	61.6134	82.4051	62.0859			-0.33106	4580.45	-3.26565	148.269	-3.26563	4.91989			15.0718	4626.57	-5.8279	-8199.73	-12.6485	5.96116			43.4321	209	230	98
1302.2	62.6897	82.7582	62.73			-0.33075	4611.95	-3.26535	21.4781	-3.26533	4.82204			15.0754	-783.859	-5.82061	-7885.64	-12.6449	5.891			43.4526	178	189	101
1302.68	63.5344	82.9306	63.4389			-0.33044	4607.47	-3.26504	-189.098	-3.26502	4.71726			15.0791	-1163.77	-5.81332	9835.58	-12.6412	4.99653			43.4731	171	191	112
1303.16	64.1043	82.975	64.2035			-0.33012	4602.99	-3.26474	-170.183	-3.26471	4.67748			15.0827	1076.39	-5.80602	5354.41	-12.6376	6.60933			43.4937	206	191	102
1303.64	64.389	82.9337	65.0179			-0.32981	4592.46	-3.26443	-213.511	-3.26441	4.88463			15.0863	801.279	-5.79873	3234.44	-12.6339	8.09761			43.5142	176	234	101
1304.13	64.4036	82.8383	65.8769			-0.3295	4581.94	-3.26412	-386.589	-3.2641	5.05295			15.0899	264.166	-5.79144	368.625	-12.6303	5.26406			43.5348	154	260	106
1304.61	64.1786	82.7099	66.7726			-0.32919	4586.52	-3.26382	-194.783	-3.2638	4.9475			15.0935	2242.31	-5.78415	729.797	-12.6266	0.02685			43.5553	150	216	96
1305.09	63.7486	82.559	67.6928			-0.32887	4494.46	-3.26351	-62.2076	-3.26349	4.97568			15.0971	5635.3	-5.77686	328.812	-12.623	-4.76285			43.5758	186	268	94
1305.57	63.1447	82.3839	68.6218			-0.32856	4476.9	-3.26321	-131.783	-3.26319	5.0643			15.1007	3997.76	-5.76956	-10211.8	-12.6194	-10.8836			43.5964	167	290	95
1306.05	62.3917	82.1699	69.5426			-0.32825	4555.96	-3.2629	-241.104	-3.26288	5.08268			15.1043	-469.451	-5.76227	-986.312	-12.6157	-12.1772			43.6169	149	316	93
1306.54	61.5118	81.8906	70.4395			-0.32794	4595.77	-3.2626	-249.268	-3.26258	5.13905			15.1079	-2421.4	-5.75498	4.10937	-12.6121	-10.7954			43.6375	155	338	93
1307.02	60.5326	81.5121	71.2987			-0.32762	4538.94	-3.26229	-260.45	-3.26227	5.22177			15.1116	-1910.49	-5.74769	-4718.28	-12.6084	-7.78774			43.658	153	358	99
1307.5	59.4957	80.9998	72.1087			-0.32731	4482.12	-3.26198	-184.316	-3.26196	5.29489			15.1152	-1399.57	-5.74039	-280.969	-12.6048	-2.72517			43.6785	184	417	92
1307.98	58.4592	80.3277	72.8586			-0.327	4521.92	-3.26168	-25.9659	-3.26166	5.43569			15.1188	-785.496	-5.7331	5770.55	-12.6011	-4.30353			43.6991	163	462	115
1308.46	57.4931	79.4863	73.5384			-0.32669	4657.36	-3.26137	-27.1927	-3.26135	5.54426			15.1224	-171.42	-5.72581	13005.4	-12.5975	-12.1134			43.7196	152	426	105
1308.95	56.6663	78.4861	74.1401			-0.32637	4696.16	-3.26107	-114.484	-3.26105	5.55582			15.126	442.658	-5.71852	11604.2	-12.5938	-17.2652			43.7402	180	399	116
1309.43	56.0332	77.3581	74.6591			-0.32606	4682.61	-3.26076	-352.592	-3.26074	5.45652			15.1296	1056.74	-5.71123	15718.3	-12.5902	-19.8222			43.7607	185	441	113
1309.91	55.6236	76.1514	75.0958			-0.32575	4669.07	-3.26046	-502.17	-3.26044	5.60948			15.1332	1304	-5.70393	11028.5	-12.5865	-18.484			43.7812	195	382	112
1310.39	55.4387	74.9322	75.4549			-0.32544	4697.82	-3.26015	-388.355	-3.26013	5.60123			15.1368	1551.27	-5.69664	3284.89	-12.5829	-10.573			43.8018	193	449	90
1310.88	55.4521	73.7836	75.7445			-0.32512	4726.57	-3.25985	-191.638	-3.25983	5.32261			15.1404	1798.54	-5.68935	-349.969	-12.5792	2.61718			43.8223	216	533	97
1311.36	55.6113	72.8034	75.9736			-0.32481	4642.59	-3.25954	-113.196	-3.25952	5.32721			15.1441	2045.81	-5.68206	-3697.56	-12.5756	16.6552			43.8429	198	503	98
1311.84	55.8412	72.0946	76.1501			-0.3245	4558.6	-3.25923	-82.9955	-3.25921	5.24596			15.1477	1480.86	-5.67476	3652.52	-12.572	20.5544			43.8634	191	427	104
1312.32	56.0517	71.7439	76.2793			-0.32419	4573.26	-3.25893	-199.008	-3.25891	4.95003			15.1513	915.908	-5.66747	5744.55	-12.5683	18.6679			43.884	175	378	100
1312.8	56.1504	71.7956	76.3634			-0.32387	4587.92	-3.25862	-501.82	-3.2586	4.71848			15.1549	350.957	-5.66018	-8330.67	-12.5647	14.0299			43.9045	192	310	103
1313.29	56.0613	72.2303	76.4038			-0.32356	4528.09	-3.25832	-567.085	-3.2583	4.82897			15.1585	-213.994	-5.65289	-16133.1	-12.561	10.5269			43.925	176	344	119
1313.77	55.7407	72.9657	76.4026			-0.32325	4468.26	-3.25801	-415.715	-3.25799	5.01561			15.1621	2181.73	-5.6456	-10368.1	-12.5574	9.65038			43.9456	196	355	104
1314.25	55.1832	73.8772	76.3641			-0.32294	4442.15	-3.25771	-175.92	-3.25769	5.09419			15.1657	4577.45	-5.6383	-8750.75	-12.5537	6.56598			43.9661	196	363	113
1314.73	54.4178	74.8314	76.2952			-0.32262	4512.68	-3.2574	-336.299	-3.25738	5.26048			15.1693	4457.91	-5.63101	-6976.92	-12.5501	5.57308			43.9867	183	303	115
1315.21	53.4953	75.713	76.2041			-0.32231	4480.53	-3.2571	-388.233	-3.25708	5.35046			15.1729	4338.37	-5.62372	2083.48	-12.5464	1.77329			44.0072	173	292	115
1315.7	52.4759	76.4393	76.0989			-0.322	4448.38	-3.25679	-320.315	-3.25677	5.24968			15.1766	4403.87	-5.61643	1238.44	-12.5428	-5.60471			44.0277	207	270	118
1316.18	51.4165	76.9612	75.9862			-0.32169	4484.68	-3.25648	-374.68	-3.25646	5.08271			15.1802	4469.37	-5.60913	-5155.89	-12.5391	-6.7581			44.0483	214	234	100
1316.66	50.3624	77.2561	75.8708			-0.32137	4520.98	-3.25618	-226.736	-3.25616	5.13724			15.1838	5792.5	-5.60184	-9579.91	-12.5355	-3.95444			44.0688	163	281	112
1317.14	49.3407	77.3186	75.7561			-0.32106	4551.24	-3.25587	-112.231	-3.25585	5.32904			15.1874	7115.63	-5.59455	-9466.22	-12.5319	-3.51658			44.0894	172	249	106
1317.62	48.3581	77.1521	75.6457			-0.32075	4581.5	-3.25557	-4.15745	-3.25555	5.48028			15.191	7783.75	-5.58726	-4129.12	-12.5282	1.25531			44.1099	206	252	103
1318.11	47.4023	76.7653	75.5441			-0.32044	4671.15	-3.25526	18.2425	-3.25524	5.58834			15.1946	8451.87	-5.57997	6966.67	-12.5246	4.69895			44.1304	201	249	126
1318.59	46.4494	76.174	75.4572			-0.32012	4664.17	-3.25496	-176.126	-3.25494	5.60134			15.1982	4927.88	-5.57267	6097.7	-12.5209	3.48122			44.151	192	237	112
1319.07	45.4722	75.4054	75.3906			-0.31981	4711.54	-3.25465	-248.414	-3.25463	5.44207			15.2018	1403.89	-5.56538	4449.59	-12.5173	6.44285			44.1715	208	248	122
1319.55	44.4493	74.5017	75.3476			-0.3195	4758.91	-3.25435	-365.626	-3.25433	5.37695			15.2054	2465.02	-5.55809	9276.16	-12.5136	10.2874			44.1921	185	275	105
1320.04	43.3678	73.5184	75.3263			-0.31919	4759.98	-3.25404	-475.073	-3.25402	5.46144			15.2091	3526.15	-5.5508	14004.9	-12.51	8.1246			44.2126	198	255	99
1320.52	42.2234	72.5158	75.3194			-0.31887	4761.05	-3.25373	-433.918	-3.25371	5.55656			15.2127	395.17	-5.5435	4185.33	-12.5063	2.56137			44.2332	217	294	118
1321	41.0189	71.5507	75.3156			-0.31856	4756.08	-3.25343	-229.579	-3.25341	5.63895			15.2163	-2735.81	-5.53621	1609.16	-12.5027	-4.97342			44.2537	206	279	110
1321.48	39.7638	70.6689	75.3033			-0.31825	4751.11	-3.25312	-177.048	-3.2531	5.55626			15.2199	-2879.91	-5.52892	2220.61	-12.499	-10.7284			44.2742	234	276	118
1321.96	38.4787	69.9033	75.2736			-0.31794	4765.77	-3.25282	-347.536	-3.2528	5.35914			15.2235	-3024.01	-5.52163	-678.141	-12.4954	-13.379			44.2948	242	293	125
1322.45	37.1997	69.2737	75.2227			-0.31762	4683.79	-3.25251	-284.486	-3.25249	5.32685			15.2271	-3168.12	-5.51434	-877.828	-12.4917	-7.11658			44.3153	206	378	118
1322.93	35.9815	68.7868	75.1516			-0.31731	4656.18	-3.25221	-9.24563	-3.25219	5.10663			15.2307	-3312.22	-5.50704	1413.8	-12.4881	1.65084			44.3359	246	389	108
1323.41	34.8942	68.4332	75.0645			-0.317	4628.56	-3.2519	147.084	-3.25188	4.96093			15.2343	-3009.28	-5.49975	-4661.72	-12.4845	6.12582			44.3564	235	450	118
1323.89	34.0122	68.184	74.9669			-0.31669	4599.93	-3.2516	160.599	-3.25158	4.93844			15.2379	-2706.33	-5.49246	-16540.1	-12.4808	8.80332			44.3769	247	499	122
1324.38	33.3987	67.9893	74.8629			-0.31637	4571.31	-3.25129	106.905	-3.25127	4.77211			15.2416	1788.72	-5.48517	-6139.44	-12.4772	11.7611			44.3975	242	439	104
1324.86	33.0907	67.7826	74.7542			-0.31606	4548.72	-3.25098	207.256	-3.25096	4.76264			15.2452	6283.76	-5.47787	-3160.17	-12.4735	10.9478			44.418	245	423	130
1325.34	33.0917	67.4922	74.6406			-0.31575	4526.14	-3.25068	58.2156	-3.25066	4.96929			15.2488	6010.29	-5.47058	179.953	-12.4699	8.87302			44.4386	245	407	119
1325.82	33.3722	67.058	74.5211			-0.31544	4482.18	-3.25037	-149.121	-3.25035	5.27556			15.2524	5736.83	-5.46329	-3588.09	-12.4662	6.87085			44.4591	229	433	148
1326.3	33.8775	66.4482	74.3958			-0.31512	4534.85	-3.25007	-118.521	-3.25005	5.39762			15.256	1428.46	-5.456	4537.53	-12.4626	7.09922			44.4796	263	449	132
1326.79	34.5366	65.6724	74.2659			-0.31481	4613.7	-3.24976	-70.4171	-3.24974	5.28231			15.2596	-2879.91	-5.44871	1571.27	-12.4589	8.11169			44.5002	243	419	137
1327.27	35.2717	64.7848	74.1334			-0.3145	4692.54	-3.24946	-101.042	-3.24944	5.07671			15.2632	-7319.28	-5.44141	-3793.06	-12.4553	4.4857			44.5207	239	405	147
1327.75	36.0061	63.8756	73.9998			-0.31419	4655.63	-3.24915	-185.064	-3.24913	5.13125			15.2668	-9243.39	-5.43412	-4159.06	-12.4516	-7.58599			44.5413	276	442	148
1328.23	36.6742	63.0499	73.865			-0.31387	4618.71	-3.24885	-393.688	-3.24882	5.16418			15.2704	-6765.79	-5.42683	-2956.56	-12.448	-12.2724			44.5618	266	418	141
1328.71	37.2299	62.4015	73.7283			-0.31356	4601.93	-3.24854	-526.85	-3.24852	5.00762			15.2741	-1772.93	-5.41954	-11597.4	-12.4444	-6.89396			44.5823	252	466	161
1329.2	37.6537	61.9894	73.5887			-0.31325	4681.78	-3.24823	-417.167	-3.24821	4.93478			15.2777	966.672	-5.41224	-10238.8	-12.4407	2.96482			44.6029	223	506	176
1329.68	37.9555	61.8262	73.448			-0.31294	4705.26	-3.24793	-160.623	-3.24791	5.00718			15.2813	-1324.25	-5.40495	-6748.22	-12.4371	3.10938			44.6234	205	466	191
1330.16	38.171	61.8797	73.3113			-0.31262	4632.11	-3.24762	-155.168	-3.2476	5.03926			15.2849	-3615.17	-5.39766	-20842	-12.4334	-5.34032			44.644	249	389	177
1330.64	38.354	62.0861	73.1864			-0.31231	4613.32	-3.24732	-179.789	-3.2473	5.14054			15.2885	-875.561	-5.39037	-32688.4	-12.4298	-5.30978			44.6645	230	342	191
1331.12	38.5644	62.3685	73.0815			-0.312	4691.16	-3.24701	-124.974	-3.24699	5.17162			15.2921	4019.05	-5.38308	-24639.7	-12.4261	-0.85118			44.6851	186	317	218
1331.61	38.855	62.6558	73.0026			-0.31169	4629.08	-3.24671	34.4151	-3.24669	5.2113			15.2957	6398.39	-5.37578	-8461.5	-12.4225	0.30719			44.7056	185	330	183
1332.09	39.2606	62.8949	72.9513			-0.31137	4567	-3.2464	243.162	-3.24638	5.30163			15.2993	6314.88	-5.36849	8590.08	-12.4188	0.15162			44.7261	167	304	236
1332.57	39.7925	63.054	72.9249			-0.31106	4649.87	-3.24609	295.012	-3.24607	5.15692			15.3029	6231.36	-5.3612	-5421.17	-12.4152	-4.17128			44.7467	161	300	239
1333.05	40.4388	63.1167	72.9194			-0.31075	4732.74	-3.24579	60.6339	-3.24577	5.05572			15.3066	7091.07	-5.35391	-1774.73	-12.4115	-11.7918			44.7672	135	217	256
1333.54	41.1695	63.0698	72.9319			-0.31044	4772.2	-3.24548	-161.204	-3.24546	5.05569			15.3102	7950.78	-5.34661	-3343.22	-12.4079	-15.9882			44.7878	162	223	256
1334.02	41.9427	62.8925	72.9633			-0.31012	4715.03	-3.24518	-183.112	-3.24516	4.77494			15.3138	4618.39	-5.33932	-1839.75	-12.4043	-11.3099			44.8083	147	179	270
1334.5	42.7103	62.5513	73.0179			-0.30981	4712.21	-3.24487	-483.639	-3.24485	4.57332			15.3174	1285.99	-5.33203	-4772.34	-12.4006	-4.83807			44.8288	142	181	331
1334.98	43.4221	62.0031	73.1013			-0.3095	4709.4	-3.24457	-599.814	-3.24455	4.75896			15.321	-729.82	-5.32474	-20094.3	-12.397	-0.04052			44.8494	150	184	315
1335.46	44.0308	61.2055	73.2178			-0.30919	4747.85	-3.24426	-562.139	-3.24424	5.12182			15.3246	-2745.63	-5.31745	-20032.3	-12.3933	1.10614			44.8699	163	189	299
1335.95	44.497	60.1304	73.3692			-0.30887	4786.31	-3.24396	-534.384	-3.24394	5.03892			15.3282	1107.5	-5.31015	-12755.6	-12.3897	-2.91982			44.8905	140	171	244
1336.43	44.7945	58.7781	73.5551			-0.30856	4840.87	-3.24365	-547.814	-3.24363	4.89999			15.3318	4960.63	-5.30286	-4605.67	-12.386	-3.23957			44.911	156	175	254
1336.91	44.9136	57.1879	73.7773			-0.30825	4734.37	-3.24334	-504.814	-3.24332	4.93576			15.3354	3442.63	-5.29557	-5018.77	-12.3824	-5.87348			44.9315	163	164	214
1337.39	44.8625	55.449	74.0436			-0.30794	4675.19	-3.24304	-372.062	-3.24302	4.89309			15.3391	1924.63	-5.28828	8595.27	-12.3787	-9.97414			44.9521	160	170	219
1337.87	44.6658	53.7099	74.3684			-0.30762	4712.64	-3.24273	-511.127	-3.24271	4.93092			15.3427	2921.89	-5.28098	13402.7	-12.3751	-13.9247			44.9726	184	165	207
1338.36	44.3619	52.1794	74.7686			-0.30731	4740.02	-3.24243	-581.898	-3.24241	4.96401			15.3463	3919.16	-5.27369	7738.84	-12.3714	-15.7372			44.9932	165	179	189
1338.84	43.9979	51.0985	75.252			-0.307	4767.4	-3.24212	-550.479	-3.2421	4.99698			15.3499	4988.47	-5.2664	2504.23	-12.3678	-15.4631			45.0137	166	186	190
1339.32	43.6194	50.6692	75.8057			-0.30669	4714.26	-3.24182	-358.91	-3.2418	4.95962			15.3535	6057.78	-5.25911	-3048.78	-12.3641	-16.7877			45.0342	174	157	139
1339.8	43.2588	50.967	76.3949			-0.30637	4757.75	-3.24151	-115.052	-3.24149	4.91994			15.3571	5869.47	-5.25182	-5708.66	-12.3605	-16.7564			45.0548	175	181	144
1340.29	42.9264	51.9052	76.9773			-0.30606	4746.88	-3.24121	96.2276	-3.24119	5.04115			15.3607	5681.15	-5.24452	1214.69	-12.3569	-12.9437			45.0753	174	172	120
1340.77	42.6136	53.2882	77.5224			-0.30575	4736.01	-3.2409	126.724	-3.24088	4.73579			15.3643	3894.59	-5.23723	1707.8	-12.3532	-8.52052			45.0959	183	200	128
1341.25	42.3027	54.9067	78.0211			-0.30544	4745.23	-3.24059	13.0207	-3.24057	4.43938			15.3679	2108.04	-5.22994	3265.58	-12.3496	-7.63227			45.1164	165	172	121
1341.73	41.977	56.6023	78.4822			-0.30512	4754.44	-3.24029	-83.7004	-3.24027	4.67263			15.3716	4461.18	-5.22265	2197.06	-12.3459	-11.0015			45.137	173	172	145
1342.21	41.6256	58.276	78.9234			-0.30481	4763.66	-3.23998	-143.173	-3.23996	5.00806			15.3752	9329.59	-5.21535	2371.72	-12.3423	-9.16032			45.1575	186	153	157
1342.69	41.2436	59.865	79.3621			-0.3045	4772.88	-3.23968	-209.507	-3.23966	5.02903			15.3788	11519	-5.20806	-406.469	-12.3386	-1.15413			45.178	216	169	166
1343.18	40.8293	61.3141	79.8105			-0.30419	4780.08	-3.23937	-131.315	-3.23935	4.97509			15.3824	8677.85	-5.20077	-1069.52	-12.335	3.6562			45.1986	214	168	143
1343.66	40.382	62.559	80.2725			-0.30387	4787.28	-3.23907	-26.1617	-3.23905	4.98336			15.386	2954.64	-5.19348	-13156.4	-12.3313	-2.47204			45.2191	202	177	151
1344.14	39.8997	63.5264	80.7444			-0.30356	4703.89	-3.23876	-37.2833	-3.23874	5.2415			15.3896	-2768.56	-5.18619	-3249.22	-12.3277	-11.4558			45.2397	191	151	143
1344.62	39.3811	64.1481	81.2173			-0.30325	4620.5	-3.23846	-37.2205	-3.23844	5.48243			15.3932	-3356.44	-5.17889	-11574.2	-12.324	-11.5204			45.2602	207	180	163
1345.11	38.8286	64.3812	81.6814			-0.30294	4595	-3.23815	-265.4	-3.23813	5.34468			15.3968	-3944.31	-5.1716	-13434.6	-12.3204	-3.44788			45.2807	187	182	177
1345.59	38.2534	64.2241	82.1295			-0.30262	4666.12	-3.23784	-328.278	-3.23782	5.1263			15.4004	-2016.93	-5.16431	-13848.8	-12.3168	2.3398			45.3013	220	166	231
1346.07	37.6797	63.7206	82.5586			-0.30231	4737.24	-3.23754	-173.272	-3.23752	5.10358			15.404	-89.541	-5.15702	2069.02	-12.3131	2.05872			45.3218	245	183	351
1346.55	37.1457	62.9544	82.9689			-0.302	4711.73	-3.23723	-173.743	-3.23721	5.03533			15.4077	3940.45	-5.14972	6720.16	-12.3095	3.95238			45.3424	257	163	441
1347.03	36.7015	62.0402	83.3606			-0.30169	4738.56	-3.23693	-160.767	-3.23691	4.91079			15.4113	7970.43	-5.14243	-467.562	-12.3058	8.03176			45.3629	270	166	534
1347.52	36.4035	61.114	83.7326			-0.30137	4765.39	-3.23662	-12.9181	-3.2366	4.77185			15.4149	9275.55	-5.13514	775.438	-12.3022	4.82775			45.3834	280	170	576
1348	36.3064	60.3248	84.0816			-0.30106	4695.59	-3.23632	-120.48	-3.2363	4.79779			15.4185	5550.15	-5.12785	8667.12	-12.2985	-3.61939			45.404	304	168	569
1348.48	36.4545	59.8227	84.4039			-0.30075	4625.79	-3.23601	-221.993	-3.23599	4.84145			15.4221	4182.8	-5.12056	5853.58	-12.2949	-2.1493			45.4245	267	171	625
1348.96	36.8739	59.7404	84.6969			-0.30043	4602.42	-3.23571	-260.574	-3.23569	4.81765			15.4257	7845.98	-5.11326	-7731.62	-12.2912	3.25898			45.4451	312	162	686
1349.44	37.5672	60.1703	84.9607			-0.30012	4675.68	-3.2354	-273.516	-3.23538	4.69052			15.4293	11194.7	-5.10597	6039.84	-12.2876	2.43415			45.4656	339	179	767
1349.93	38.5119	61.1436	85.1974			-0.29981	4694.58	-3.23509	-222.337	-3.23507	4.53377			15.4329	9512.99	-5.09868	7060.59	-12.2839	-3.80262			45.4861	322	177	902
1350.41	39.6621	62.6203	85.4095			-0.2995	4713.49	-3.23479	-180.041	-3.23477	4.77163			15.4365	7936.04	-5.09139	5989.89	-12.2803	-11.4108			45.5067	358	173	919
1350.89	40.9525	64.4958	85.5987			-0.29918	4692.13	-3.23448	-151.499	-3.23446	5.21516			15.4402	6359.09	-5.08409	7037.53	-12.2767	-14.8539			45.5272	332	175	974
1351.37	42.3045	66.6222	85.7645			-0.29887	4670.77	-3.23418	-27.563	-3.23416	5.40443			15.4438	2266.88	-5.0768	4057.25	-12.273	-13.6086			45.5478	354	181	974
1351.86	43.6331	68.8371	85.906			-0.29856	4655.45	-3.23387	137.769	-3.23385	5.4542			15.4474	-1825.33	-5.06951	2706.19	-12.2694	-15.8958			45.5683	291	167	1022
1352.34	44.8528	70.99	86.0231			-0.29825	4640.13	-3.23357	147.186	-3.23355	5.40376			15.451	-2825.87	-5.06222	2248.75	-12.2657	-14.6525			45.5889	306	176	1002
1352.82	45.8842	72.9593	86.1179			-0.29793	4592.1	-3.23326	106.949	-3.23324	5.16212			15.4546	1204.12	-5.05492	-15036.4	-12.2621	-8.42139			45.6094	273	184	1058
1353.3	46.661	74.6566	86.1946			-0.29762	4640.7	-3.23296	110.203	-3.23294	5.02685			15.4582	3033.25	-5.04763	-5011.06	-12.2584	-6.79843			45.6299	246	186	797
1353.78	47.1367	76.024	86.258			-0.29731	4689.3	-3.23265	203.678	-3.23263	5.07685			15.4618	-168.145	-5.04034	3352.95	-12.2548	-7.46446			45.6505	236	147	674
1354.27	47.2923	77.0291	86.3119			-0.297	4641.27	-3.23234	217.276	-3.23232	5.08976			15.4654	-4090.05	-5.03305	3676.09	-12.2511	-5.85384			45.671	215	171	655
1354.75	47.1388	77.6634	86.3574			-0.29668	4623.43	-3.23204	15.0073	-3.23202	4.86417			15.469	-2981.44	-5.02576	1460.61	-12.2475	0.13256			45.6916	218	161	547
1355.23	46.7133	77.9453	86.3925			-0.29637	4605.59	-3.23173	-130.722	-3.23171	4.88375			15.4727	-824.797	-5.01846	-10675.8	-12.2438	4.51575			45.7121	179	165	562
1355.71	46.0673	77.9254	86.4134			-0.29606	4581.72	-3.23143	-177.699	-3.23141	4.89382			15.4763	1331.84	-5.01117	-6755.28	-12.2402	5.23899			45.7326	174	145	504
1356.19	45.2529	77.6871	86.4163			-0.29575	4557.85	-3.23112	-33.6801	-3.2311	4.99705			15.4799	4143.5	-5.00388	-1283.86	-12.2365	5.6182			45.7532	175	155	395
1356.68	44.3129	77.3406	86.3979			-0.29543	4613.49	-3.23082	231.807	-3.2308	5.08847			15.4835	6955.16	-4.99659	2296.59	-12.2329	-0.64521			45.7737	166	151	365
1357.16	43.2794	77.0095	86.3564			-0.29512	4669.14	-3.23051	323.657	-3.23049	5.14367			15.4871	8509.18	-4.98929	6335.69	-12.2293	-1.41728			45.7943	151	135	300
1357.64	42.1771	76.8139	86.2898			-0.29481	4628.15	-3.2302	186.715	-3.23018	4.94776			15.4907	10063.2	-4.982	1533.22	-12.2256	5.61677			45.8148	156	164	272
1358.12	41.0288	76.8512	86.1956			-0.2945	4587.16	-3.2299	-72.6164	-3.22988	4.96835			15.4943	7844.34	-4.97471	-944.219	-12.222	8.66324			45.8353	189	171	269
1358.61	39.8573	77.1827	86.07			-0.29418	4600.53	-3.22959	-212.997	-3.22957	5.07329			15.4979	5625.47	-4.96742	-4792.7	-12.2183	10.6136			45.8559	168	162	266
1359.09	38.6825	77.8262	85.9085			-0.29387	4613.9	-3.22929	-238.309	-3.22927	5.07642			15.5015	891.344	-4.96013	14818.3	-12.2147	12.603			45.8764	152	168	234
1359.57	37.5168	78.7603	85.7071			-0.29356	4627.27	-3.22898	-217.17	-3.22896	5.27372			15.5052	-3842.78	-4.95283	19584.6	-12.211	11.238			45.897	201	161	254
1360.05	36.3615	79.935	85.4629			-0.29325	4640.64	-3.22868	-115.254	-3.22866	5.43056			15.5088	-1424.14	-4.94554	11216.9	-12.2074	11.2106			45.9175	177	157	270
1360.53	35.2088	81.2835	85.1753			-0.29293	4693.76	-3.22837	-0.10544	-3.22835	5.37028			15.5124	994.51	-4.93825	3958.92	-12.2037	6.58065			45.938	171	180	282
1361.02	34.0503	82.7275	84.8464			-0.29262	4746.89	-3.22807	-16.399	-3.22805	5.32583			15.516	897.895	-4.93096	10636	-12.2001	-4.70726			45.9586	181	147	262
1361.5	32.8915	84.1735	84.4818			-0.29231	4800.02	-3.22776	-175.775	-3.22774	5.04465			15.5196	801.279	-4.92366	-112.563	-12.1964	-16.9693			45.9791	202	168	219
[truncated: 63,539 more rows]

## Sheet: Figure 3
A							B							C
TC							5-OMESA							MT
Concentration (mg/L)	Inhibition rate (%)						Concentration (mg/L)	Inhibition rate (%)						Concentration (mg/L)	Inhibition rate (%)
25	10.5	9.9	11.2				25	25.6	27.5	23.4				25	27.8	25.4	25.1
50	20.1	19.7	22.5				50	44.5	45.87	44.1				50	32.6	33.5	32.8
100	52.1	53.4	50.8				100	53.55	54.7	51.4				100	49.85	48.8	49.5
200	62.1	60.3	61.4				200	85.4	83.2	84.2				200	59.4	58.7	60.1
400	94.3	95.2	96.7				400	100	100	100				400	88.7	89.4	89.5
Repeated measures ANOVA summary							Repeated measures ANOVA summary							Repeated measures ANOVA summary
Assume sphericity?	No						Assume sphericity?	No						Assume sphericity?	No
F	2405						F	4161						F	2433
P value	<0.0001						P value	0.0001						P value	<0.0001
P value summary	****						P value summary	***						P value summary	****
Statistically significant (P < 0.05)?	Yes						Statistically significant (P < 0.05)?	Yes						Statistically significant (P < 0.05)?	Yes
Geisser-Greenhouse's epsilon	0.395						Geisser-Greenhouse's epsilon	0.2767						Geisser-Greenhouse's epsilon	0.3821
R squared	0.9992						R squared	0.9995						R squared	0.9992
Was the matching effective?							Was the matching effective?							Was the matching effective?
F	0.6859						F	9.844						F	0.4264
P value	0.531						P value	0.007						P value	0.6669
P value summary	ns						P value summary	**						P value summary	ns
Is there significant matching (P < 0.05)?	No						Is there significant matching (P < 0.05)?	Yes						Is there significant matching (P < 0.05)?	No
R squared	0.0001425						R squared	0.001181						R squared	8.753e-05
ANOVA table	SS	DF	MS	F (DFn, DFd)	P value		ANOVA table	SS	DF	MS	F (DFn, DFd)	P value		ANOVA table	SS	DF	MS	F (DFn, DFd)	P value
Treatment (between columns)	13755	4	3439	F (1.580, 3.160) = 2405	P<0.0001		Treatment (between columns)	10930	4	2732	F (1.107, 2.214) = 4161	P=0.0001		Treatment (between columns)	7430	4	1858	F (1.528, 3.057) = 2433	P<0.0001
Individual (between rows)	1.961	2	0.9807	F (2, 8) = 0.6859	P=0.5310		Individual (between rows)	12.93	2	6.464	F (2, 8) = 9.844	P=0.0070		Individual (between rows)	0.651	2	0.3255	F (2, 8) = 0.4264	P=0.6669
Residual (random)	11.44	8	1.43				Residual (random)	5.253	8	0.6567				Residual (random)	6.107	8	0.7634
Total	13768	14					Total	10948	14					Total	7437	14
Data summary							Data summary							Data summary
Number of treatments (columns)	5						Number of treatments (columns)	5						Number of treatments (columns)	5
Number of subjects (rows)	3						Number of subjects (rows)	3						Number of subjects (rows)	3
Number of missing values	0						Number of missing values	0						Number of missing values	0
D							E							F
5-OMESA+MT							MOS
Concentration (mg/L)	Inhibition rate (%)						Concentration (mg/L)	Inhibition rate (%)							EC50 (mg/L)
25	20.6	22.1	21.2				25	39.8	36.7	37.5				TC	106.99
50	32.6	33.9	31.9				50	50.9	49.5	52.1				5-OMESA	62.35
100	62.4	61.4	60.1				100	68.12	67.3	68.5				MT	92.52
200	76.4	75.9	75.2				200	79.1	78.5	77.9				5-OMESA+MT	74.55
400	95	94.3	93.2				400	100	100	100				MOS	45.83
Repeated measures ANOVA summary							Repeated measures ANOVA summary
Assume sphericity?	No						Assume sphericity?	No
F	5611						F	2183
P value	<0.0001						P value	<0.0001
P value summary	****						P value summary	****
Statistically significant (P < 0.05)?	Yes						Statistically significant (P < 0.05)?	Yes
Geisser-Greenhouse's epsilon	0.3209						Geisser-Greenhouse's epsilon	0.4827
R squared	0.9996						R squared	0.9991
Was the matching effective?							Was the matching effective?
F	4.52						F	2.284
P value	0.0486						P value	0.1642
P value summary	*						P value summary	ns
Is there significant matching (P < 0.05)?	Yes						Is there significant matching (P < 0.05)?	No
R squared	0.0004025						R squared	0.0005225
ANOVA table	SS	DF	MS	F (DFn, DFd)	P value		ANOVA table	SS	DF	MS	F (DFn, DFd)	P value
Treatment (between columns)	10844	4	2711	F (1.284, 2.567) = 5611	P<0.0001		Treatment (between columns)	6974	4	1743	F (1.931, 3.862) = 2183	P<0.0001
Individual (between rows)	4.368	2	2.184	F (2, 8) = 4.520	P=0.0486		Individual (between rows)	3.649	2	1.824	F (2, 8) = 2.284	P=0.1642
Residual (random)	3.865	8	0.4832				Residual (random)	6.39	8	0.7988
Total	10852	14					Total	6984	14
Data summary							Data summary
Number of treatments (columns)	5						Number of treatments (columns)	5
Number of subjects (rows)	3						Number of subjects (rows)	3
Number of missing values	0						Number of missing values	0

## Sheet: Figure 5
A				B				C
5-OMESA				MT				MOS
ξ (nm)	PMF (kJ/mol)	SD		ξ (nm)	PMF (kJ/mol)	SD		ξ (nm)	PMF (kJ/mol)	SD
-4.08413	0	0		-4.49	0	0		-4.31875	0	0
-4.03604	-2.68772	1.05213		-4.44	-2.42	0.914		-4.27128	-1.25969	0.0028
-3.98796	-3.48023	1.25983		-4.4	-3.21	1.2		-4.22382	-1.7981	0.05661
-3.93987	-3.9929	1.45519		-4.35	-3.35	1.87		-4.17636	-0.77439	0.20278
-3.89179	-2.82943	1.66257		-4.3	-3.29	1.87		-4.1289	-0.36112	1.07806
-3.84371	-2.12778	1.58372		-4.25	-2.55	1.84		-4.08144	-1.46613	1.18155
-3.79562	-3.34051	1.53741		-4.2	-2.74	1.84		-4.03398	-1.08542	1.18838
-3.74754	-3.11468	1.39462		-4.16	-3.11	2.32		-3.98652	-0.55966	1.07232
-3.69946	-3.32674	1.51628		-4.11	-3.27	2.23		-3.93906	-1.02882	1.34724
-3.65137	-4.27566	1.477		-4.06	-4.24	2.16		-3.8916	-1.19072	1.22897
-3.60329	-4.83092	1.54797		-4.01	-3.94	2.06		-3.84414	--	0.99966
-3.55521	-4.08202	1.50157		-3.96	-3.98	1.98		-3.79668	-0.45495	1.31656
-3.50712	-5.50676	1.47045		-3.92	-4.54	1.99		-3.74922	-1.42686	1.144
-3.45904	-6.07815	1.43557		-3.87	-3.65	2.01		-3.70176	-1.29957	1.1434
-3.41096	-5.73274	1.40296		-3.82	-4.79	2		-3.6543	-0.85676	1.19384
-3.36287	-4.71759	1.41303		-3.77	-5.42	1.96		-3.60684	-0.30118	1.05683
-3.31479	-3.67743	1.69497		-3.72	-4.77	1.95		-3.55938	-0.52666	1.79031
-3.26671	-4.23812	2.79949		-3.68	-4.37	2.14		-3.51192	-1.16826	1.14359
-3.21862	-4.23812	2.79949		-3.63	-4.96	2.3		-3.46446	-1.21407	1.13081
-3.17054	-1.46864	3.71639		-3.58	-4.49	2.34		-3.41699	-1.99534	1.01731
-3.12246	-1.2879	2.62983		-3.53	-4.56	2.33		-3.36953	-2.33947	0.99222
-3.07437	-1.20877	2.64684		-3.48	-5.79	2.26		-3.32207	-2.27311	1.05683
-3.02629	-1.83597	2.55831		-3.44	-6.19	2.13		-3.27461	-2.19808	1.27348
-2.9782	-1.89868	2.52606		-3.39	-6.2	2.01		-3.22715	-1.64545	1.6081
-2.93012	-0.67465	2.57501		-3.34	-5.27	2.01		-3.17969	-1.68313	1.49038
-2.88204	-0.90322	2.60398		-3.29	-3.87	2.14		-3.13223	-4.5229	1.43148
-2.83395	-0.94238	2.65163		-3.24	-6.16	2.37		-3.08477	-4.9863	1.45825
-2.78587	-0.63261	2.8131		-3.2	-7.14	2.3		-3.03731	-4.84021	1.54756
-2.73779	1.03645	2.84016		-3.15	-7.12	2.35		-2.98985	-4.29065	1.67472
-2.6897	1.58801	2.67552		-3.1	-5.53	2.24		-2.94239	-2.26515	1.59542
-2.64162	7.86262	2.41827		-3.05	-6.6	2.68		-2.89493	-4.08465	1.57656
-2.59354	4.82203	2.42201		-3	-6.75	2.33		-2.84747	-5.24937	1.55628
-2.54545	5.83487	2.42949		-2.96	-6.79	2.23		-2.80001	-5.60485	1.5574
-2.49737	5.11828	2.42654		-2.91	-6.83	2.2		-2.75255	-4.82867	1.58258
-2.44929	5.29424	2.42922		-2.86	-6.88	2.18		-2.70509	-3.715	1.57562
-2.4012	5.96141	2.43007		-2.81	-7.37	2.16		-2.65763	-3.86826	1.59876
-2.35312	6.48243	2.43949		-2.76	-7.66	2.16		-2.61017	-3.34954	1.70461
-2.30504	8.20858	2.34776		-2.72	-7.67	2.15		-2.56271	-2.1655	1.72823
-2.25695	6.95953	2.55068		-2.67	-7.65	2.24		-2.51524	-2.4165	1.87322
-2.20887	6.78667	2.46938		-2.62	-7.46	2.23		-2.46778	-1.60314	1.92096
-2.16078	7.86386	2.5123		-2.57	-8.16	2.22		-2.42032	0.3641	1.74054
-2.1127	10.806	2.6433		-2.52	-7.79	2.2		-2.37286	0.05493	2.01057
-2.06462	10.7506	2.82003		-2.48	-6.6	2.23		-2.3254	0.44853	1.88004
-2.01653	10.4616	2.85986		-2.43	-5.82	2.17		-2.27794	0.21445	1.89543
-1.96845	11.1923	2.79548		-2.38	-4.82	2.76		-2.23048	0.50871	1.81914
-1.92037	11.6677	2.86485		-2.33	-4.81	2.77		-2.18302	0.97348	1.84796
-1.87228	13.6655	2.91921		-2.28	-5.1	2.48		-2.13556	1.5113	1.86596
-1.8242	14.1703	2.8325		-2.24	-5.64	2.43		-2.0881	2.95735	1.88775
-1.77612	14.0014	2.93661		-2.19	-4.79	2.4		-2.04064	4.49124	1.88571
-1.72803	14.9741	2.90569		-2.14	-3.84	2.55		-1.99318	5.2841	1.87914
-1.67995	16.085	2.83849		-2.09	-3.17	2.58		-1.94572	6.16809	1.98212
-1.63187	17.1966	2.96159		-2.04	-3.5	2.58		-1.89826	5.81167	2.01001
-1.58378	17.2124	2.90475		-2	-3.66	2.53		-1.8508	5.28804	2.15053
-1.5357	16.2728	2.79262		-1.95	-3.32	2.52		-1.80334	6.42884	2.2534
-1.48762	17.543	2.82184		-1.9	-2.67	2.49		-1.75588	7.6274	2.28265
-1.43953	18.542	2.97635		-1.85	-1.84	2.49		-1.70842	7.7278	2.36257
-1.39145	18.6998	3.05308		-1.8	-0.236	2.51		-1.66096	8.61109	2.36609
-1.34336	19.3294	2.86254		-1.76	-0.31	2.56		-1.61349	10.513	2.34253
-1.29528	20.1274	2.81129		-1.71	-1.04	2.58		-1.56603	13.1143	2.36639
-1.2472	21.3649	2.91265		-1.66	-1.05	2.59		-1.51857	14.2051	3.06633
-1.19911	22.948	3.1771		-1.61	0.421	2.74		-1.47111	14.4572	3.07187
-1.15103	37.5017	2.83557		-1.56	4.89	2.83		-1.42365	15.4567	2.84636
-1.10295	32.3812	2.79949		-1.52	5.83	2.77		-1.37619	15.7984	2.78315
-1.05486	36.8952	4.70447		-1.47	5.99	2.88		-1.32873	15.7176	2.83005
-1.00678	32.7879	2.94449		-1.42	6.48	3		-1.28127	16.7266	2.76373
-0.9587	31.9699	2.72393		-1.37	8.14	3.08		-1.23381	17.9144	2.76588
-0.91061	32.5285	2.70411		-1.32	10.5	3.56		-1.18635	18.2166	2.69257
-0.86253	33.4063	2.71396		-1.28	12.3	3.61		-1.13889	18.7903	2.77826
-0.81445	35.6784	2.73429		-1.23	10.7	3.58		-1.09143	20.6928	2.77136
-0.76636	36.072	2.85675		-1.18	10.2	3.58		-1.04397	24.4421	2.76471
-0.71828	36.4479	3.11714		-1.13	10.9	3.61		-0.99651	22.0423	2.84525
-0.67019	39.5347	2.84146		-1.08	11.1	3.68		-0.94905	21.2355	2.90833
-0.62211	42.1906	2.52077		-1.04	11.6	3.69		-0.90159	22.1962	2.90804
-0.57403	44.4863	2.43456		-0.987	12.6	3.76		-0.85413	24.2268	2.88812
-0.52594	46.5067	2.35747		-0.939	14.5	3.73		-0.80666	25.6918	2.85006
-0.47786	48.714	2.34592		-0.891	18	4.18		-0.7592	28.0157	2.88779
-0.42978	50.7099	2.45137		-0.843	16	4.68		-0.71174	29.7269	2.74157
-0.38169	52.9452	2.71762		-0.795	16.2	4.67		-0.66428	30.4674	2.77985
-0.33361	55.4419	2.62036		-0.747	17.6	4.19		-0.61682	31.1513	3.04676
-0.28553	62.8301	2.59217		-0.699	19.4	4.18		-0.56936	33.1058	2.91979
-0.23744	62.3812	2.79949		-0.651	21.5	4.18		-0.5219	41.8842	3.21226
-0.18936	69.5398	2.96835		-0.603	23.4	4.14		-0.47444	36.679	2.92394
-0.14128	71.3984	3.02735		-0.555	25.5	4.22		-0.42698	36.175	2.96592
-0.09319	75.7822	3.26941		-0.507	27.4	4.35		-0.37952	37.332	3.03105
-0.04511	79.6426	3.0137		-0.459	29.3	4.31		-0.33206	38.8907	2.77965
0.00297	83.1748	2.68665		-0.411	32.5	4.3		-0.2846	39.2021	2.76358
0.05106	86.7825	2.69656		-0.363	42.9	4.3		-0.23714	40.0363	2.83433
0.09914	92.385	2.70666		-0.315	40.8	4.35		-0.18968	42.4426	3.00591
0.14723	96.7185	2.66503		-0.267	40.8	4.35		-0.14222	44.0369	3.07684
0.19531	101.417	2.72375		-0.219	48.4	2.98		-0.09476	45.5854	3.06871
0.24339	105.983	2.84754		-0.171	48.7	2.98		-0.0473	48.4324	3.07376
0.29148	107.736	2.70915		-0.123	50.7	3		0.000164235	52.0918	3.02282
0.33956	110.034	2.68972		-0.0752	54.3	3.03		0.04762	54.4229	3.15379
0.38764	113.989	2.71278		-0.0272	58.3	3.08		0.09509	55.7889	3.13533
0.43573	116.424	2.78376		0.0208	62.6	3.1		0.14255	57.1584	3.0436
0.48381	118.642	2.74023		0.0688	67.3	3.05		0.19001	59.3322	2.99159
0.53189	122.563	2.75312		0.117	72.4	3.04		0.23747	62.6612	3.02734
0.57998	126.001	2.69716		0.165	77.2	3.05		0.28493	65.3091	3.14396
0.62806	130.11	2.649		0.213	80.9	3.09		0.33239	67.6928	3.02133
0.67614	134.365	2.64229		0.261	85.5	3.07		0.37985	70.9369	2.98955
0.72423	138.898	2.69569		0.309	89.1	3.14		0.42731	73.1312	3.02052
0.77231	144.184	2.70913		0.357	93.1	3.08		0.47477	73.5294	3.02751
0.82039	149.077	2.69325		0.405	97.4	3.2		0.52223	74.7292	2.97648
0.86848	149.913	2.64311		0.453	103	3.28		0.56969	76.0215	3.03519
0.91656	153.769	2.64075		0.501	107	2.96		0.61715	79.3439	3.01914
0.96464	157.868	2.64689		0.549	110	2.73		0.66461	87.2543	3.07132
1.01273	161.979	2.69661		0.597	115	2.5		0.71207	89.2483	3.18234
1.06081	166.293	2.66568		0.645	120	2.41		0.75953	86.5342	3.06169
1.1089	170.854	2.70488		0.693	125	2.4		0.80699	87.0658	3.10111
1.15698	175.041	2.80228		0.741	129	2.41		0.85445	89.0408	3.01528
1.20506	179.43	2.68102		0.789	135	2.42		0.90191	90.7088	2.99259
1.25315	183.001	2.67303		0.837	138	2.57		0.94938	92.5514	3.52206
1.30123	187.11	2.66153		0.885	139	2.47		0.99684	96.2203	4.7129
1.34931	191.05	2.7079		0.933	141	2.43		1.0443	98.3894	5.72811
1.3974	192.891	2.76417		0.981	144	2.45		1.09176	106.622	6.11626
1.44548	192.493	2.67664		1.03	148	2.49		1.13922	102.265	3.9193
1.49356	194.496	2.67804		1.08	150	2.6		1.18668	102.145	3.51598
1.54165	198.297	2.67565		1.12	152	2.56		1.23414	97.0387	3.51251
1.58973	201.96	2.70164		1.17	155	2.59		1.2816	96.4723	3.51324
1.63781	207.137	2.75472		1.22	159	2.59		1.32906	98.7587	3.54109
1.6859	209.737	2.76383		1.27	159	2.53		1.37652	102.799	3.41543
1.73398	212.541	2.84491		1.32	159	2.59		1.42398	105.553	3.32894
1.78207	216.129	2.95982		1.37	161	2.76		1.47144	102.641	3.47071
1.83015	219.431	2.92687		1.41	165	2.89		1.5189	101.43	3.35197
1.87823	223.476	2.90689		1.46	167	2.99		1.56636	101.329	3.24033
1.92632	227.346	2.97586		1.51	168	2.98		1.61382	102.674	3.21674
1.9744	229.912	2.84984		1.56	170	3.17		1.66128	103.805	3.31492
2.02248	233.577	2.85954		1.61	172	3.61		1.70874	103.26	3.27612
2.07057	236.706	2.88621		1.65	172	3.98		1.7562	103.094	3.21808
2.11865	239.197	3.12438		1.7	171	3.78		1.80367	103.735	3.22142
2.16673	242.969	3.0933		1.75	171	3.78		1.85113	103.811	3.19873
2.21482	244.526	3.00509		1.8	173	3.79		1.89859	104.139	3.33923
2.2629	245.686	3.01804		1.85	175	3.74		1.94605	104.799	3.31371
2.31098	247.855	3.08464		1.89	175	3.87		1.99351	104.858	3.32975
2.35907	250.345	3.16911		1.94	176	4.03		2.04097	105.532	3.37543
2.40715	254.856	3.29845		1.99	178	4.78		2.08843	107.737	3.47418
2.45523	259.275	3.13101		2.04	180	5.07		2.13589	106.064	3.60062
2.50332	259.852	3.2997		2.09	181	5		2.18335	106.39	3.25909
2.5514	260.406	3.20549		2.13	184	5.1		2.23081	108.439	2.68679
2.59949	261.654	3.3162		2.18	188	5.04		2.27827	111.111	2.35506
2.64757	264.677	3.45435		2.23	191	4.85		2.32573	112.11	2.37502
2.69565	266.827	3.2005		2.28	181	4.35		2.37319	112.394	2.40798
2.74374	267.292	3.26973		2.33	194	3.38		2.42065	113.809	2.39112
2.79182	269.921	3.17947		2.37	190	2.91		2.46811	115.111	2.33673
2.8399	271.098	3.27184		2.42	190	2.82		2.51557	116.897	2.33242
2.88799	272.441	3.32982		2.47	190	2.82		2.56303	119.786	2.32339
2.93607	274.267	3.37223		2.52	192	2.79		2.61049	121.356	2.38616
2.98415	275.434	3.40922		2.57	193	2.81		2.65795	122.056	2.46099
3.03224	279.143	4.02632		2.61	194	2.86		2.70542	123.194	2.66746
3.08032	278.812	2.79949		2.66	195	2.91		2.75288	125.068	2.56129
3.1284	277.353	2.94896		2.71	196	2.94		2.80034	125.825	2.53078
3.17649	277.92	2.94844		2.76	195	2.97		2.8478	126.481	2.63776
3.22457	281.215	2.95089		2.81	196	2.95		2.89526	127.3	2.72628
3.27265	285.365	3.02355		2.85	197	2.89		2.94272	128.108	2.79787
3.32074	289.897	2.90494		2.9	195	2.87		2.99018	129.163	2.79444
3.36882	288.374	2.78552		2.95	196	2.84		3.03764	129.164	2.90222
3.4169	288.199	2.79042		3	197	2.97		3.0851	130.484	2.73921
3.46499	288.716	2.77202		3.05	197	2.92		3.13256	130.013	2.82467
3.51307	289.441	2.77022		3.09	198	2.96		3.18002	129.988	2.79855
3.56116	290.524	2.78248		3.14	199	2.94		3.22748	130.812	2.80636
3.60924	289.051	2.58938		3.19	200	2.88		3.27494	133.033	2.87504
3.65732	288.251	2.63685		3.24	200	2.92		3.3224	131.838	2.72947
3.70541	289.044	2.66836		3.29	200	2.95		3.36986	129.81	2.72954
3.75349	289.575	2.88294		3.33	200	2.85		3.41732	129.601	2.74097
3.80157	288.782	2.89297		3.38	200	2.85		3.46478	130.529	2.72568
3.84966	288.542	2.82663		3.43	201	2.86		3.51224	130.255	2.81635
3.89774	288.247	2.81226		3.48	203	2.87		3.55971	128.985	2.74697
3.94582	288.894	2.90386		3.53	202	2.91		3.60717	128.657	2.64257
3.99391	292.959	3.28138		3.57	201	2.88		3.65463	128.632	2.6069
4.04199	293.604	3.14428		3.62	201	2.92		3.70209	128.608	2.82047
4.09007	290.27	3.01437		3.67	201	3.03		3.74955	128.859	2.81336
4.13816	289.854	3.02007		3.72	202	3.04		3.79701	128.649	2.77014
4.18624	290.118	3.04094		3.77	202	3		3.84447	128.684	2.95954
4.23432	291.436	3.11655		3.81	201	3.06		3.89193	129.656	2.84002
4.28241	294.083	3.05909		3.86	201	3.03		3.93939	130.637	2.84121
4.33049	292.315	3.05654		3.91	203	3.06		3.98685	128.707	3.49575
4.37858	291.974	3.03676		3.96	203	2.87		4.03431	126.064	3.34541
4.42666	292.708	3.09791		4.01	201	2.87		4.08177	125.543	3.18693
4.47474	293.323	3.42218		4.05	201	2.92		4.12923	125.907	3.01863
4.52283	292.191	3.30556		4.1	202	2.91		4.17669	125.21	2.93849
4.57091	291.889	3.18497		4.15	202	2.67		4.22415	125.06	3.00069
4.61899	292.446	3.19389		4.2	201	2.66		4.27161	124.727	2.96112
4.66708	292.177	3.19052		4.25	201	2.75		4.31907	125.207	2.84235
4.71516	292.5	3.26355		4.29	201	2.88		4.36653	125.158	2.98083
4.76324	293.124	2.9954		4.34	202	2.87		4.41399	124.705	3.03581
4.81133	292.836	2.95883		4.39	202	2.99		4.46146	124.424	2.91585
4.85941	292.652	3.02956		4.44	201	2.92		4.50892	125.056	2.87379
4.90749	291.689	3.16497		4.49	202	2.94		4.55638	127.239	2.78617
4.95558	291.461	3.13002		4.53	204	2.95		4.60384	128.839	2.89133
5.00366	293.254	3.10716		4.58	202	3.01		4.6513	127.901	3.50169
5.05174	292.74	3.32169		4.63	200	2.99		4.69876	124.344	3.55763
5.09983	292.28	3.17514		4.68	200	2.99		4.74622	123.47	3.36887
5.14791	292.388	3.17636		4.73	202	2.98		4.79368	123.31	3.30503
5.196	293.651	3.18857		4.77	203	3.27		4.84114	123.071	3.25199
5.24408	295.768	3.16611		4.82	201	3.23		4.8886	123.283	3.26894
5.29216	293.526	3.27571		4.87	202	3.19		4.93606	123.313	3.30093
5.34025	292.122	3.26998		4.92	203	3.06		4.98352	123.223	3.30625
5.38833	292.237	3.26059		4.97	202	3.05		5.03098	123.914	3.37077
5.43641	293.714	3.25422		5.01	202	3.05		5.07844	124.861	3.39623
5.4845	296.21	3.26079		5.06	205	3.05		5.1259	129.84	3.7355
2000	1	3						2000	1	3
2010	2	3						2010	2	3
2020	2	2						2020	2	2
2030	1	0						2030	1	0
2040	1	1						2040	1	1
2050	1	2						2050	1	2
2060	3	2						2060	3	2
2070	2	1						2070	2	1
2080	2	1						2080	2	1
2090	1	3						2090	1	3
2100	1	4						2100	1	4
2110	1	0						2110	1	0
2120	1	4						2120	1	4
2130	0	2						2130	0	2
2140	2	1						2140	2	1
2150	1	2						2150	1	2
2160	2	4						2160	2	4
2170	0	3						2170	0	3
2180	4	3						2180	4	3
2190	3	2						2190	3	2
2200	2	4						2200	2	4
2210	2	2						2210	2	2
2220	3	3						2220	3	3
2230	4	4						2230	4	4
2240	4	1						2240	4	1
2250	4	3						2250	4	3
2260	6	4						2260	6	4
2270	4	3						2270	4	3
2280	4	4						2280	4	4
2290	5	2						2290	5	2
2300	7	1						2300	7	1
2310	5	2						2310	5	2
2320	4	3						2320	4	3
2330	6	13						2330	6	13
2340	7	4						2340	7	4
2350	8	4						2350	8	4
2360	9	6						2360	9	6
2370	8	6						2370	8	6
2380	6	10						2380	6	10
2390	4	10						2390	4	10
2400	7	9						2400	7	9
2410	7	5						2410	7	5
2420	7	5						2420	7	5
2430	10	6						2430	10	6
2440	10	3						2440	10	3
2450	10	4						2450	10	4
2460	10	3						2460	10	3
2470	6	2						2470	6	2
2480	5	8						2480	5	8
2490	6	9						2490	6	9
2500	6	14						2500	6	14
2510	9	8						2510	9	8
2520	7	9						2520	7	9
2530	10	7						2530	10	7
2540	8	7						2540	8	7
2550	9	8						2550	9	8
2560	9	6						2560	9	6
2570	9	8						2570	9	8
2580	9	7						2580	9	7
2590	11	12						2590	11	12
2600	11	5						2600	11	5
2610	9	6						2610	9	6
2620	10	10						2620	10	10
2630	11	7						2630	11	7
2640	11	8						2640	11	8
2650	12	4						2650	12	4
2660	11	14						2660	11	14
2670	10	16						2670	10	16
2680	11	10						2680	11	10
2690	11	7						2690	11	7
2700	8	12						2700	8	12
2710	8	8						2710	8	8
2720	9	10						2720	9	10
2730	10	8						2730	10	8
2740	10	7						2740	10	7
2750	9	12						2750	9	12
2760	8	11						2760	8	11
2770	8	8						2770	8	8
2780	9	9						2780	9	9
2790	11	12						2790	11	12
2800	11	10						2800	11	10
2810	9	6						2810	9	6
2820	8	12						2820	8	12
2830	8	11						2830	8	11
2840	10	8						2840	10	8
2850	11	8						2850	11	8
2860	9	12						2860	9	12
2870	11	8						2870	11	8
2880	9	8						2880	9	8
2890	9	9						2890	9	9
2900	9	7						2900	9	7
2910	10	13						2910	10	13
2920	11	6						2920	11	6
2930	10	12						2930	10	12
2940	10	8						2940	10	8
2950	12	10						2950	12	10
2960	10	6						2960	10	6
2970	9	11						2970	9	11
2980	9	17						2980	9	17
2990	9	11						2990	9	11
3000	9	8						3000	9	8
3010	9	11						3010	9	11
3020	8	7						3020	8	7
3030	11	14						3030	11	14
3040	13	9						3040	13	9
3050	12	21						3050	12	21
3060	11	17						3060	11	17
3070	13	11						3070	13	11
3080	11	10						3080	11	10
3090	10	15						3090	10	15
3100	11	10						3100	11	10
3110	11	10						3110	11	10
3120	10	12						3120	10	12
3130	10	15						3130	10	15
3140	9	14						3140	9	14
3150	10	9						3150	10	9
3160	9	9						3160	9	9
3170	10	4						3170	10	4
3180	9	6						3180	9	6
3190	10	8						3190	10	8
3200	10	8						3200	10	8
3210	9	15						3210	9	15
3220	10	8						3220	10	8
3230	13	10						3230	13	10
3240	12	11						3240	12	11
3250	12	13						3250	12	13
3260	11	7						3260	11	7
3270	10	9						3270	10	9
3280	11	9						3280	11	9
3290	12	8						3290	12	8
3300	13	11						3300	13	11
3310	12	2						3310	12	2
3320	11	9						3320	11	9
3330	14	13						3330	14	13
3340	10	13						3340	10	13
3350	13	12						3350	13	12
3360	11	11						3360	11	11
3370	13	7						3370	13	7
3380	15	11						3380	15	11
3390	15	15						3390	15	15
3400	17	12						3400	17	12
3410	15	8						3410	15	8
3420	17	14						3420	17	14
3430	15	10						3430	15	10
3440	14	10						3440	14	10
3450	15	15						3450	15	15
3460	11	14						3460	11	14
3470	12	12						3470	12	12
3480	12	8						3480	12	8
3490	13	12						3490	13	12
3500	14	13						3500	14	13
3510	15	14						3510	15	14
3520	13	10						3520	13	10
3530	14	17						3530	14	17
3540	14	16						3540	14	16
3550	11	14						3550	11	14
3560	15	12						3560	15	12
3570	15	13						3570	15	13
3580	15	7						3580	15	7
3590	14	10						3590	14	10
3600	13	11						3600	13	11
3610	14	10						3610	14	10
3620	15	17						3620	15	17
3630	13	11						3630	13	11
3640	13	15						3640	13	15
3650	12	17						3650	12	17
3660	15	18						3660	15	18
3670	14	18						3670	14	18
3680	14	11						3680	14	11
3690	12	18						3690	12	18
3700	13	11						3700	13	11
3710	14	12						3710	14	12
3720	15	10						3720	15	10
3730	14	12						3730	14	12
3740	13	9						3740	13	9
3750	15	13						3750	15	13
3760	16	16						3760	16	16
3770	16	17						3770	16	17
3780	17	17						3780	17	17
3790	20	16						3790	20	16
3800	16	13						3800	16	13
3810	17	9						3810	17	9
3820	16	12						3820	16	12
3830	14	18						3830	14	18
3840	15	10						3840	15	10
3850	11	17						3850	11	17
3860	14	9						3860	14	9
3870	14	9						3870	14	9
3880	15	15						3880	15	15
3890	15	12						3890	15	12
3900	15	9						3900	15	9
3910	16	12						3910	16	12
3920	15	18						3920	15	18
3930	15	15						3930	15	15
3940	14	16						3940	14	16
3950	11	14						3950	11	14
3960	10	16						3960	10	16
3970	11	19						3970	11	19
3980	13	17						3980	13	17
3990	11	22						3990	11	22
4000	13	6						4000	13	6
4010	14	10						4010	14	10
4020	13	18						4020	13	18
4030	14	19						4030	14	19
4040	12	19						4040	12	19
4050	12	14						4050	12	14
4060	13	11						4060	13	11
4070	12	12						4070	12	12
4080	11	19						4080	11	19
4090	11	13						4090	11	13
4100	11	17						4100	11	17
4110	11	11						4110	11	11
4120	11	16						4120	11	16
4130	13	19						4130	13	19
4140	13	13						4140	13	13
4150	13	13						4150	13	13
4160	14	15						4160	14	15
4170	12	15						4170	12	15
4180	14	18						4180	14	18
4190	14	21						4190	14	21
4200	13	17						4200	13	17
4210	15	13						4210	15	13
4220	14	10						4220	14	10
4230	16	18						4230	16	18
4240	15	10						4240	15	10
4250	14	12						4250	14	12
4260	15	14						4260	15	14
4270	16	16						4270	16	16
4280	18	10						4280	18	10
4290	16	8						4290	16	8
4300	15	16						4300	15	16
4310	14	13						4310	14	13
4320	14	10						4320	14	10
4330	17	13						4330	17	13
4340	17	12						4340	17	12
4350	16	11						4350	16	11
4360	14	15						4360	14	15
4370	12	13						4370	12	13
4380	13	9						4380	13	9
4390	12	11						4390	12	11
4400	15	9						4400	15	9
4410	14	13						4410	14	13
4420	15	11						4420	15	11
4430	13	6						4430	13	6
4440	14	8						4440	14	8
4450	13	9						4450	13	9
4460	13	10						4460	13	10
4470	13	8						4470	13	8
4480	15	8						4480	15	8
4490	13	12						4490	13	12
4500	15	10						4500	15	10
4510	13	6						4510	13	6
4520	15	3						4520	15	3
4530	14	10						4530	14	10
4540	14	6						4540	14	6
4550	14	5						4550	14	5
4560	12	14						4560	12	14
4570	13	11						4570	13	11
4580	13	10						4580	13	10
4590	14	8						4590	14	8
4600	14	13						4600	14	13
4610	14	7						4610	14	7
4620	11	9						4620	11	9
4630	10	8						4630	10	8
4640	11	8						4640	11	8
4650	12	9						4650	12	9
4660	11	5						4660	11	5
4670	11	6						4670	11	6
4680	11	5						4680	11	5
4690	13	6						4690	13	6
4700	13	9						4700	13	9
4710	13	8						4710	13	8
4720	13	5						4720	13	5
4730	13	10						4730	13	10
4740	13	6						4740	13	6
4750	13	4						4750	13	4
4760	13	7						4760	13	7
4770	13	6						4770	13	6
4780	14	6						4780	14	6
4790	13	7						4790	13	7
4800	14	10						4800	14	10
4810	13	9						4810	13	9
4820	12	8						4820	12	8
4830	13	6						4830	13	6
4840	12	10						4840	12	10
4850	11	10						4850	11	10
4860	10	4						4860	10	4
4870	9	8						4870	9	8
4880	10	15						4880	10	15
4890	9	5						4890	9	5
4900	10	6						4900	10	6
4910	10	10						4910	10	10
4920	11	2						4920	11	2
4930	11	4						4930	11	4
4940	11	5						4940	11	5
4950	11	6						4950	11	6
4960	8	7						4960	8	7
4970	11	5						4970	11	5
4980	9	6						4980	9	6
4990	8	6						4990	8	6
5000	8	5						5000	8	5
5010	10	5						5010	10	5
5020	9	9						5020	9	9
5030	10	11						5030	10	11
5040	9	6						5040	9	6
5050	8	6						5050	8	6
5060	7	4						5060	7	4
5070	7	6						5070	7	6
5080	7	5						5080	7	5
5090	7	5						5090	7	5
5100	6	8						5100	6	8
5110	7	4						5110	7	4
5120	6	6						5120	6	6
5130	8	3						5130	8	3
5140	6	8						5140	6	8
5150	7	5						5150	7	5
5160	8	5						5160	8	5
5170	7	8						5170	7	8
5180	7	5						5180	7	5
5190	7	7						5190	7	7
5200	9	4						5200	9	4
5210	8	4						5210	8	4
5220	10	4						5220	10	4
5230	9	6						5230	9	6
5240	11	6						5240	11	6
5250	10	10						5250	10	10
5260	9	9						5260	9	9
5270	10	4						5270	10	4
5280	10	7						5280	10	7
5290	8	11						5290	8	11
5300	8	6						5300	8	6
5310	9	11						5310	9	11
5320	7	15						5320	7	15
5330	9	4						5330	9	4
5340	8	6						5340	8	6
5350	9	9						5350	9	9
5360	9	5						5360	9	5
5370	9	7						5370	9	7
5380	8	6						5380	8	6
5390	8	5						5390	8	5
5400	8	7						5400	8	7
5410	6	6						5410	6	6
5420	6	7						5420	6	7
5430	9	3						5430	9	3
5440	8	4						5440	8	4
5450	8	5						5450	8	5
5460	8	8						5460	8	8
5470	7	8						5470	7	8
5480	10	8						5480	10	8
5490	9	9						5490	9	9
5500	10	5						5500	10	5
5510	9	5						5510	9	5
5520	9	4						5520	9	4
5530	8	3						5530	8	3
5540	9	3						5540	9	3
5550	8	2						5550	8	2
5560	8	5						5560	8	5
5570	8	4						5570	8	4
5580	7	6						5580	7	6
5590	6	9						5590	6	9
5600	6	8						5600	6	8
5610	8	9						5610	8	9
5620	7	7						5620	7	7
5630	7	7						5630	7	7
5640	8	7						5640	8	7
5650	7	7						5650	7	7
5660	7	6						5660	7	6
5670	6	10						5670	6	10
5680	7	6						5680	7	6
5690	7	7						5690	7	7
5700	7	6						5700	7	6
5710	8	10						5710	8	10
5720	8	8						5720	8	8
5730	8	7						5730	8	7
5740	9	5						5740	9	5
5750	8	9						5750	8	9
5760	9	5						5760	9	5
5770	9	9						5770	9	9
5780	9	6						5780	9	6
5790	9	6						5790	9	6
5800	9	5						5800	9	5
5810	9	5						5810	9	5
5820	9	6						5820	9	6
5830	9	8						5830	9	8
5840	9	9						5840	9	9
5850	9	5						5850	9	5
5860	9	7						5860	9	7
5870	9	9						5870	9	9
5880	8	9						5880	8	9
5890	8	8						5890	8	8
5900	8	6						5900	8	6
5910	10	8						5910	10	8
5920	9	6						5920	9	6
5930	8	10						5930	8	10
5940	8	7						5940	8	7
5950	10	6						5950	10	6
5960	10	4						5960	10	4
5970	11	7						5970	11	7
5980	11	6						5980	11	6
5990	7	6						5990	7	6
6000	10	4						6000	10	4
6010	9	7						6010	9	7
6020	8	7						6020	8	7
6030	10	5						6030	10	5
6040	8	7						6040	8	7
6050	11	8						6050	11	8
6060	10	7						6060	10	7
6070	9	4						6070	9	4
6080	9	7						6080	9	7
6090	10	7						6090	10	7
6100	8	3						6100	8	3
6110	9	2						6110	9	2
6120	10	4						6120	10	4
6130	9	5						6130	9	5
6140	9	6						6140	9	6
6150	9	9						6150	9	9
6160	10	4						6160	10	4
6170	9	5						6170	9	5
6180	9	5						6180	9	5
6190	10	6						6190	10	6
6200	11	4						6200	11	4
6210	10	3						6210	10	3
6220	9	5						6220	9	5
6230	10	5						6230	10	5
6240	8	4						6240	8	4
6250	8	5						6250	8	5
6260	7	10						6260	7	10
6270	8	6						6270	8	6
6280	7	10						6280	7	10
6290	8	11						6290	8	11
6300	9	14						6300	9	14
6310	11	10						6310	11	10
6320	10	9						6320	10	9
6330	9	14						6330	9	14
6340	9	9						6340	9	9
6350	8	8						6350	8	8
6360	8	10						6360	8	10
6370	8	7						6370	8	7
6380	8	7						6380	8	7
6390	10	7						6390	10	7
6400	10	4						6400	10	4
6410	9	9						6410	9	9
6420	11	9						6420	11	9
6430	12	10						6430	12	10
6440	10	8						6440	10	8
6450	10	9						6450	10	9
6460	9	10						6460	9	10
6470	10	13						6470	10	13
6480	10	8						6480	10	8
6490	9	10						6490	9	10
6500	9	7						6500	9	7
6510	10	6						6510	10	6
6520	10	3						6520	10	3
6530	9	3						6530	9	3
6540	8	1						6540	8	1
6550	8	2						6550	8	2
6560	8	2						6560	8	2
6570	8	4						6570	8	4
6580	8	4						6580	8	4
6590	8	1						6590	8	1
6600	10	3						6600	10	3
6610	10	4						6610	10	4
6620	8	5						6620	8	5
6630	9	3						6630	9	3
6640	10	3						6640	10	3
6650	8	4						6650	8	4
6660	8	3						6660	8	3
6670	9	5						6670	9	5
6680	8	7						6680	8	7
6690	8	3						6690	8	3
6700	10	3						6700	10	3
6710	9	3						6710	9	3
6720	9	7						6720	9	7
6730	7	4						6730	7	4
6740	8	3						6740	8	3
6750	9	1						6750	9	1
6760	8	2						6760	8	2
6770	9	6						6770	9	6
6780	8	2						6780	8	2
6790	8	2						6790	8	2
6800	8	2						6800	8	2
6810	8	3						6810	8	3
6820	8	3						6820	8	3
6830	10	1						6830	10	1
6840	11	1						6840	11	1
6850	10	3						6850	10	3
6860	11	2						6860	11	2
6870	11	1						6870	11	1
6880	11	2						6880	11	2
6890	11	1						6890	11	1
6900	10	0						6900	10	0
6910	11	2						6910	11	2
6920	10	1						6920	10	1
6930	10	1						6930	10	1
6940	12	3						6940	12	3
6950	11	5						6950	11	5
6960	11	1						6960	11	1
6970	10	3						6970	10	3
6980	12	4						6980	12	4
6990	11	3						6990	11	3
7000	12	2						7000	12	2
7010	12	2						7010	12	2
7020	13	1						7020	13	1
7030	11	5						7030	11	5
7040	10	4						7040	10	4
7050	9	3						7050	9	3
7060	8	7						7060	8	7
7070	8	7						7070	8	7
7080	11	4						7080	11	4
7090	10	4						7090	10	4
7100	10	3						7100	10	3
7110	10	4						7110	10	4
7120	8	5						7120	8	5
7130	6	8						7130	6	8
7140	9	5						7140	9	5
7150	7	6						7150	7	6
7160	7	4						7160	7	4
7170	9	6						7170	9	6
7180	7	5						7180	7	5
7190	5	8						7190	5	8
7200	7	6						7200	7	6
7210	8	4						7210	8	4
7220	8	8						7220	8	8
7230	6	6						7230	6	6
7240	7	4						7240	7	4
7250	7	4						7250	7	4
7260	7	3						7260	7	3
7270	7	4						7270	7	4
7280	8	4						7280	8	4
7290	8	4						7290	8	4
7300	6	3						7300	6	3
7310	6	3						7310	6	3
7320	7	4						7320	7	4
7330	8	5						7330	8	5
7340	5	5						7340	5	5
7350	7	3						7350	7	3
7360	6	1						7360	6	1
7370	7	5						7370	7	5
7380	6	7						7380	6	7
7390	6	5						7390	6	5
7400	5	2						7400	5	2
7410	6	3						7410	6	3
7420	6	3						7420	6	3
7430	6	5						7430	6	5
7440	8	7						7440	8	7
7450	8	7						7450	8	7
7460	9	4						7460	9	4
7470	10	5						7470	10	5
7480	8	0						7480	8	0
7490	10	3						7490	10	3
7500	9	5						7500	9	5
7510	7	4						7510	7	4
7520	9	4						7520	9	4
7530	9	3						7530	9	3
7540	9	3						7540	9	3
7550	9	4						7550	9	4
7560	8	4						7560	8	4
7570	9	6						7570	9	6
7580	9	13						7580	9	13
7590	8	6						7590	8	6
7600	7	10						7600	7	10
7610	7	4						7610	7	4
7620	7	4						7620	7	4
7630	8	6						7630	8	6
7640	7	3						7640	7	3
7650	7	4						7650	7	4
7660	7	4						7660	7	4
7670	8	3						7670	8	3
7680	7	2						7680	7	2
7690	5	0						7690	5	0
7700	3	9						7700	3	9
7710	2	10						7710	2	10
7720	6	2						7720	6	2
7730	6	3						7730	6	3
7740	5	7						7740	5	7
7750	6	4						7750	6	4
7760	6	3						7760	6	3
7770	6	4						7770	6	4
7780	7	0						7780	7	0
7790	6	4						7790	6	4
7800	5	0						7800	5	0
7810	5	4						7810	5	4
7820	4	3						7820	4	3
7830	4	3						7830	4	3
7840	4	2						7840	4	2
7850	3	7						7850	3	7
7860	5	4						7860	5	4
7870	5	3						7870	5	3
7880	5	6						7880	5	6
7890	5	3						7890	5	3
7900	6	3						7900	6	3
7910	5	3						7910	5	3
7920	6	4						7920	6	4
7930	6	2						7930	6	2
7940	7	2						7940	7	2
7950	6	1						7950	6	1
7960	5	2						7960	5	2
7970	5	1						7970	5	1
7980	6	2						7980	6	2
7990	6	1						7990	6	1
8000	4	2						8000	4	2
8010	5	1						8010	5	1
8020	4	2						8020	4	2
8030	4	7						8030	4	7
8040	6	5						8040	6	5
8050	6	6						8050	6	6
8060	8	8						8060	8	8
8070	7	5						8070	7	5
8080	9	4						8080	9	4
8090	8	6						8090	8	6
8100	9	2						8100	9	2
8110	9	1						8110	9	1
8120	9	4						8120	9	4
8130	10	4						8130	10	4
8140	12	7						8140	12	7
8150	11	2						8150	11	2
8160	10	4						8160	10	4
8170	9	4						8170	9	4
8180	9	1						8180	9	1
8190	7	2						8190	7	2
8200	6	6						8200	6	6
8210	7	2						8210	7	2
8220	6	5						8220	6	5
8230	3	10						8230	3	10
8240	7	8						8240	7	8
8250	7	5						8250	7	5
8260	6	5						8260	6	5
8270	6	3						8270	6	3
8280	6	6						8280	6	6
8290	7	2						8290	7	2
8300	7	2						8300	7	2
8310	4	6						8310	4	6
8320	5	3						8320	5	3
8330	5	2						8330	5	2
8340	4	5						8340	4	5
8350	2	5						8350	2	5
8360	2	4						8360	2	4
8370	2	10						8370	2	10
8380	2	8						8380	2	8
8390	4	0						8390	4	0
8400	4	5						8400	4	5
8410	4	4						8410	4	4
8420	3	3						8420	3	3
8430	4	4						8430	4	4
8440	6	2						8440	6	2
8450	5	3						8450	5	3
8460	4	4						8460	4	4
8470	4	1						8470	4	1
8480	4	9						8480	4	9
8490	4	6						8490	4	6
8500	5	5						8500	5	5
8510	4	3						8510	4	3
8520	6	5						8520	6	5
8530	6	5						8530	6	5
8540	6	12						8540	6	12
8550	7	5						8550	7	5
8560	8	4						8560	8	4
8570	8	8						8570	8	8
8580	7	5						8580	7	5
8590	5	7						8590	5	7
8600	8	6						8600	8	6
8610	9	2						8610	9	2
8620	9	3						8620	9	3
8630	9	3						8630	9	3
8640	9	3						8640	9	3
8650	8	6						8650	8	6
8660	9	6						8660	9	6
8670	8	7						8670	8	7
8680	9	10						8680	9	10
8690	8	6						8690	8	6
8700	8	11						8700	8	11
8710	8	8						8710	8	8
8720	7	4						8720	7	4
8730	9	8						8730	9	8
8740	8	5						8740	8	5
8750	8	4						8750	8	4
8760	7	6						8760	7	6
8770	7	8						8770	7	8
8780	8	4						8780	8	4
8790	7	10						8790	7	10
8800	7	5						8800	7	5
8810	7	3						8810	7	3
8820	7	3						8820	7	3
8830	8	6						8830	8	6
8840	6	5						8840	6	5
8850	6	2						8850	6	2
8860	6	3						8860	6	3
8870	5	4						8870	5	4
8880	6	4						8880	6	4
8890	7	6						8890	7	6
8900	7	3						8900	7	3
8910	8	2						8910	8	2
8920	9	3						8920	9	3
8930	8	5						8930	8	5
8940	8	3						8940	8	3
8950	7	5						8950	7	5
8960	7	3						8960	7	3
8970	7	3						8970	7	3
8980	5	6						8980	5	6
8990	5	4						8990	5	4
9000	7	1						9000	7	1
9010	3	3						9010	3	3
9020	3	8						9020	3	8
9030	3	5						9030	3	5
9040	3	3						9040	3	3
9050	2	2						9050	2	2
9060	2	2						9060	2	2
9070	2	3						9070	2	3
9080	4	4						9080	4	4
9090	3	8						9090	3	8
9100	3	5						9100	3	5
9110	4	3						9110	4	3
9120	2	2						9120	2	2
9130	5	6						9130	5	6
9140	5	7						9140	5	7
9150	3	5						9150	3	5
9160	4	4						9160	4	4
9170	3	5						9170	3	5
9180	3	8						9180	3	8
9190	5	5						9190	5	5
9200	3.97336	3.23138						9200	3.97336	3.23138
9210	3.98194	3.23646						9210	3.98194	3.23646
9220	3.96231	3.21797						9220	3.96231	3.21797
9230	3.97136	3.22502						9230	3.97136	3.22502
9240	3.97644	3.23467						9240	3.97644	3.23467
9250	3.96943	3.22955						9250	3.96943	3.22955
9260	3.96174	3.2325						9260	3.96174	3.2325
9270	3.96395	3.24318						9270	3.96395	3.24318
9280	3.96089	3.24147						9280	3.96089	3.24147
9290	3.95155	3.24468						9290	3.95155	3.24468
9300	3.94293	3.25729						9300	3.94293	3.25729
9310	3.94062	3.27187						9310	3.94062	3.27187
9320	3.93526	3.27029						9320	3.93526	3.27029
9330	3.9885	3.26653						9330	3.9885	3.26653
9340	4.06892	3.29715						9340	4.06892	3.29715
9350	4.13511	3.31547						9350	4.13511	3.31547
9360	4.16334	3.32711						9360	4.16334	3.32711
9370	4.15355	3.34978						9370	4.15355	3.34978
9380	4.15396	3.39553						9380	4.15396	3.39553
9390	4.14525	3.42601						9390	4.14525	3.42601
9400	4.1375	3.44075						9400	4.1375	3.44075
9410	4.12072	3.43958						9410	4.12072	3.43958
9420	4.11153	3.43751						9420	4.11153	3.43751
9430	4.10723	3.43836						9430	4.10723	3.43836
9440	4.1166	3.44807						9440	4.1166	3.44807
9450	4.11847	3.441						9450	4.11847	3.441
9460	4.12206	3.43909						9460	4.12206	3.43909
9470	4.12088	3.43665						9470	4.12088	3.43665
9480	4.11628	3.4244						9480	4.11628	3.4244
9490	4.09642	3.40355						9490	4.09642	3.40355
9500	4.10941	3.41657						9500	4.10941	3.41657
9510	4.11322	3.42022						9510	4.11322	3.42022
9520	4.11074	3.41289						9520	4.11074	3.41289
9530	4.11155	3.40777						9530	4.11155	3.40777
9540	4.10475	3.40315						9540	4.10475	3.40315
9550	4.10645	3.41103						9550	4.10645	3.41103
9560	4.09759	3.40087						9560	4.09759	3.40087
9570	4.10339	3.40329						9570	4.10339	3.40329
9580	4.08892	3.39379						9580	4.08892	3.39379
9590	4.07072	3.36832						9590	4.07072	3.36832
9600	4.08491	3.385						9600	4.08491	3.385
9610	4.07115	3.37588						9610	4.07115	3.37588
9620	4.06845	3.37262						9620	4.06845	3.37262
9630	4.0597	3.36418						9630	4.0597	3.36418
9640	4.07144	3.37193						9640	4.07144	3.37193
9650	4.05603	3.3566						9650	4.05603	3.3566
9660	4.05753	3.3518						9660	4.05753	3.3518
9670	4.06799	3.36119						9670	4.06799	3.36119
9680	4.06419	3.35648						9680	4.06419	3.35648
9690	4.0731	3.37091						9690	4.0731	3.37091
9700	4.05747	3.36575						9700	4.05747	3.36575
9710	4.06092	3.35368						9710	4.06092	3.35368
9720	4.05628	3.35899						9720	4.05628	3.35899
9730	4.04876	3.35913						9730	4.04876	3.35913
9740	4.0308	3.33693						9740	4.0308	3.33693
9750	4.03105	3.34593						9750	4.03105	3.34593
9760	4.01995	3.33028						9760	4.01995	3.33028
9770	4.02288	3.32483						9770	4.02288	3.32483
9780	4.03071	3.33863						9780	4.03071	3.33863
9790	4.02688	3.33317						9790	4.02688	3.33317
9800	4.0126	3.31885						9800	4.0126	3.31885
9810	4.01767	3.32178						9810	4.01767	3.32178
9820	4.01418	3.31742						9820	4.01418	3.31742
9830	4.02388	3.30699						9830	4.02388	3.30699
9840	4.01113	3.31235						9840	4.01113	3.31235
9850	4.03066	3.32561						9850	4.03066	3.32561
9860	4.00403	3.30141						9860	4.00403	3.30141
9870	3.99896	3.29961						9870	3.99896	3.29961
9880	4.00633	3.3075						9880	4.00633	3.3075
9890	4.02089	3.31027						9890	4.02089	3.31027
9900	4.01287	3.29665						9900	4.01287	3.29665
9910	4.00361	3.2988						9910	4.00361	3.2988
9920	3.99348	3.29175						9920	3.99348	3.29175
9930	3.98047	3.27248						9930	3.98047	3.27248
9940	3.99195	3.29109						9940	3.99195	3.29109
9950	3.99206	3.28469						9950	3.99206	3.28469
9960	3.99389	3.29716						9960	3.99389	3.29716
9970	3.99371	3.29343						9970	3.99371	3.29343
9980	3.98276	3.2926						9980	3.98276	3.2926
9990	3.96763	3.28249						9990	3.96763	3.28249
10000	3.97988	3.29573						10000	3.97988	3.29573

## Sheet: Figure 7
G							H							I					J					K					L
Wavenumbers	Transmitte	Wavenumbers	Transmitte	Wavenumbers	Transmitte		2θ	Intensity	2θ	Intensity	2θ	Intensity		MOS					HPCD					MOS@HPCD						MOS			MOS@HPCD
cm-1	%	cm-1	%	cm-1	%		°	a.u.	°	a.u.	°	a.u.		Temperature	TGA	DSC	DTG		Temperature	TGA	DSC	DTG		Temperature	TGA	DSC	DTG		Time	Release Quantity			Release Quantity
MOS@HPCD		HPCD		MOS			MNS@HBPCD		HBPCD		MNS			°C	%	mW/mg	%/min		°C	%	mW/mg	%/min		°C	%	mW/mg	%/min		h	%	%	%	%	%	%
400.049	9.40711	401.843	22.4722	400.049	52.061		5	9661	5	519.723	5	6159		29.64	99.967	0.04213	-0.08599		27.609	100	0.05024	-0.01567		29.618	99.9545	0.13366	-0.25644		0	0	0	0	0	0	0
400.408	8.25379	407.584	22.1669	400.408	51.6908		5.02046	9619	5.02054	520.258	5.02046	5857		29.81	99.9599	0.05011	-0.04746		28.609	99.9885	0.02359	0.04658		29.795	99.8702	0.14134	-0.31626		0.5	6.45	6.12	6.89	2.13	3.16	2.89
400.767	9.15738	413.324	21.8479	400.767	54.8417		5.04093	9526	5.04108	520.806	5.04093	6008		29.994	99.9476	0.05339	-0.04882		29.609	99.9955	0.01333	0.01683		29.987	99.7922	0.14563	-0.34683		1	14.48	13.2	15.3	3.98	5.08	4.13
401.126	10.2783	419.065	20.9762	401.126	56.6388		5.06139	9604	5.06162	521.368	5.06139	5948		30.255	99.935	0.05251	-0.06132		30.609	99.9958	0.00742	-0.01081		30.249	99.6691	0.14717	-0.37159		2	18.24	17.26	18.94	6.31	7.05	8.26
401.484	11.0559	424.806	20.1658	401.484	58.4424		5.08185	9597	5.08216	521.943	5.08185	5984		30.64	99.9175	0.04823	-0.08174		31.609	99.9935	0.00354	-0.022		30.618	99.5889	0.14659	-0.4146		4	19.17	18.3	20.14	9.67	10.32	10.48
401.843	10.6851	430.546	19.7191	401.843	57.7433		5.10231	9372	5.10271	522.532	5.10231	5835		31.127	99.8953	0.04066	-0.11112		32.609	99.9908	0.00128	-0.02363		31.086	99.4615	0.14381	-0.44083		6	20.11	20.34	20.96	11.41	13.24	12.96
402.202	9.09435	436.287	19.1134	402.202	56.5924		5.12278	9493	5.12325	523.134	5.12278	5931		31.792	99.8638	0.0296	-0.15192		33.609	99.9883	0.000151597	-0.02316		31.764	99.3792	0.13841	-0.44915		12	22.51	22.78	22.76	16.61	17.45	16.75
402.561	8.94394	442.027	18.5801	402.561	57.0212		5.14324	9519	5.14379	523.75	5.14324	5899		32.642	99.8204	0.0148	-0.19553		34.609	99.9859	-0.000271722	-0.02419		32.587	99.2601	0.13036	-0.47739		24	24.29	23.89	24.58	23.09	23.89	22.78
402.919	9.65641	447.768	18.5948	402.919	55.7103		5.1637	9665	5.16433	524.379	5.1637	5966		33.692	99.7632	-0.00434	-0.22279		35.609	99.9835	-0.000197033	-0.02745		33.65	99.1284	0.11959	-0.53783		48	25.34	24.34	26.13	23.84	23.74	24.57
403.278	10.053	453.509	18.7423	403.278	55.2066		5.18417	9336	5.18487	525.021	5.18417	5781		35.009	99.7054	-0.02825	-0.22592		36.609	99.9808	0.000266659	-0.03233		34.918	98.9877	0.10626	-0.55817
403.637	10.2019	459.249	18.4244	403.637	58.0021		5.20463	9577	5.20541	525.677	5.20463	5705		36.53	99.6494	-0.05692	-0.2207		37.609	99.9776	0.00111	-0.03783		36.463	98.8449	0.0908	-0.55807
403.996	9.71705	464.99	17.6982	403.996	58.2774		5.22509	9425	5.22595	526.345	5.22509	5734		38.321	99.5963	-0.09003	-0.22387		38.609	99.9742	0.00239	-0.043		38.237	98.6979	0.07377	-0.59507
404.355	9.54844	470.73	16.9493	404.355	54.7526		5.24555	9436	5.24649	527.027	5.24555	5800		40.363	99.5386	-0.12674	-0.23596		39.609	99.9704	0.00411	-0.0473		40.297	98.5572	0.05624	-0.6518
404.713	9.27572	476.471	16.3208	404.713	53.0994		5.26602	9553	5.26703	527.723	5.26602	5630		42.685	99.4765	-0.16552	-0.24103		40.609	99.9663	0.00624	-0.05087		42.58	98.3734	0.04007	-0.68955
405.072	8.66651	482.212	15.8654	405.072	53.9346		5.28648	9502	5.28757	528.431	5.28648	5697		45.173	99.4159	-0.20419	-0.23474		41.609	99.9621	0.00872	-0.0545		45.108	98.2025	0.02738	-0.74337
405.431	9.01133	487.952	15.482	405.431	54.2901		5.30694	9547	5.30811	529.152	5.30694	5668		47.906	99.3594	-0.2403	-0.2294		42.609	99.9575	0.01149	-0.05928		47.844	98.023	0.01984	-0.80742
405.79	9.58696	493.693	15.067	405.79	53.69		5.3274	9701	5.32866	529.887	5.3274	5534		50.792	99.3045	-0.27189	-0.23933		43.609	99.9526	0.01442	-0.06605		50.766	97.8241	0.0186	-0.86875
406.149	9.79797	499.434	14.6554	406.149	55.7692		5.34787	9594	5.3492	530.634	5.34787	5548		53.813	99.2415	-0.29705	-0.26236		44.609	99.947	0.01753	-0.07502		53.815	97.6163	0.02411	-0.96875
406.507	9.51851	505.174	14.1823	406.507	59.7058		5.36833	9391	5.36974	531.394	5.36833	5524		56.954	99.1736	-0.31435	-0.2899		45.609	99.9407	0.02088	-0.08571		56.958	97.3113	0.03528	-1.03207
406.866	8.69556	510.915	13.5943	406.866	59.6816		5.38879	9522	5.39028	532.167	5.38879	5447		60.139	99.0981	-0.3236	-0.32853		46.609	99.9335	0.02456	-0.09689		60.181	97.0562	0.04932	-1.08886
407.225	7.92525	516.655	12.9522	407.225	56.7983		5.40926	9424	5.41082	532.953	5.40926	5579		63.41	99.0126	-0.32533	-0.3968		47.609	99.9255	0.02854	-0.10713		63.467	96.7772	0.06262	-1.238
407.584	8.51572	522.396	12.3529	407.584	55.8065		5.42972	9459	5.43136	533.751	5.42972	5484		66.691	98.9054	-0.32055	-0.50229		48.609	99.9169	0.03274	-0.11529		66.748	96.429	0.071	-1.32935
407.942	10.2801	528.137	11.9435	407.942	55.1313		5.45018	9492	5.4519	534.562	5.45018	5343		69.944	98.7643	-0.31082	-0.61908		49.609	99.9077	0.03701	-0.1208		70.013	96.1132	0.07048	-1.31831
408.301	10.6697	533.877	11.7126	408.301	52.4053		5.47064	9472	5.47244	535.386	5.47064	5234		73.185	98.5902	-0.29777	-0.71087		50.609	99.8982	0.04126	-0.12376		73.244	95.7887	0.05822	-1.24838
408.66	9.62972	539.618	11.6264	408.66	50.4841		5.49111	9501	5.49298	536.222	5.49111	5305		76.394	98.4059	-0.28348	-0.7863		51.609	99.8885	0.04545	-0.12481		76.473	95.4881	0.03229	-1.16674
409.019	9.12787	545.358	11.6954	409.019	50.2798		5.51157	9512	5.51352	537.071	5.51157	5208		79.573	98.2006	-0.27102	-0.87861		52.609	99.8786	0.04962	-0.12493		79.651	95.2025	-0.0083	-1.10068
409.378	9.73765	551.099	11.7027	409.378	48.8997		5.53203	9645	5.53406	537.932	5.53203	5252		82.737	97.9679	-0.26373	-0.98339		53.609	99.8687	0.05366	-0.12504		82.824	94.9084	-0.06286	-0.96744
409.736	9.86023	556.84	11.4709	409.736	47.6851		5.5525	9356	5.55461	538.806	5.5525	5196		85.905	97.7068	-0.26501	-1.06887		54.609	99.8587	0.05742	-0.12565		85.962	94.7204	-0.12929	-0.82324
410.095	9.36486	562.58	10.8569	410.095	47.286		5.57296	9526	5.57515	539.692	5.57296	5276		89.042	97.4295	-0.27811	-1.11735		55.609	99.8486	0.06082	-0.12654		89.105	94.5062	-0.20537	-0.70899
410.454	9.20652	568.321	9.76167	410.454	47.5836		5.59342	9403	5.59569	540.59	5.59342	5184		92.167	97.1389	-0.30597	-1.10292		56.609	99.8383	0.06396	-0.12677		92.223	94.3504	-0.28885	-0.60885
410.813	8.82552	574.062	8.66212	410.813	48.9946		5.61388	9394	5.61623	541.501	5.61388	5272		95.307	96.8683	-0.35195	-1.01642		57.609	99.828	0.06706	-0.12505		95.354	94.1947	-0.37739	-0.52796
411.172	9.05914	579.802	8.11287	411.172	49.1633		5.63435	9434	5.63677	542.423	5.63435	5183		98.45	96.6282	-0.41889	-0.89037		58.609	99.8177	0.07042	-0.12065		98.486	94.0909	-0.46812	-0.40805
411.53	9.79622	585.543	8.12094	411.53	48.8983		5.65481	9448	5.65731	543.358	5.65481	5122		101.582	96.4218	-0.50767	-0.75547		59.609	99.8079	0.07422	-0.11435		101.611	94.013	-0.55801	-0.27419
411.889	9.43124	591.283	8.51805	411.889	49.8641		5.67527	9343	5.67785	544.305	5.67527	5079		104.702	96.2495	-0.61479	-0.60958		60.609	99.7985	0.07861	-0.10875		104.754	93.9611	-0.64467	-0.18257
412.248	9.27186	597.024	8.90384	412.248	51.7433		5.69573	9601	5.69839	545.263	5.69573	5015		107.833	96.1153	-0.73155	-0.4491		61.609	99.7894	0.0836	-0.10759		107.862	93.9352	-0.72614	-0.13871
412.607	9.49884	602.765	8.99398	412.607	52.6812		5.7162	9274	5.71893	546.234	5.7162	4991		110.966	96.0246	-0.84693	-0.29222		62.609	99.7799	0.08903	-0.11431		110.983	93.8769	-0.80072	-0.07666
412.966	9.10581	608.505	9.08186	412.966	49.9928		5.73666	9408	5.73947	547.216	5.73666	5109		114.088	95.9732	-0.95087	-0.16988		63.609	99.7692	0.09457	-0.13047		114.094	93.8702	-0.86759	-0.02701
413.324	8.65672	614.246	9.66561	413.324	48.6773		5.75712	9381	5.76001	548.21	5.75712	4980		117.2	95.9466	-1.03371	-0.09684		64.609	99.7567	0.09991	-0.15456		117.203	93.8833	-0.92697	-0.04089
413.683	8.6383	619.986	10.9388	413.683	51.8115		5.77759	9125	5.78056	549.216	5.77759	4952		120.295	95.9296	-1.06693	-0.05996		65.609	99.7415	0.10504	-0.18296		120.277	93.8574	-0.97988	-0.05099
414.042	8.85031	625.727	12.3342	414.042	54.6158		5.79805	9340	5.8011	550.234	5.79805	4882		123.374	95.9183	-0.94598	-0.03911		66.609	99.7236	0.11008	-0.21082		123.367	93.8444	-1.02718	-0.07125
414.401	9.18862	631.468	13.3239	414.401	53.3405		5.81851	9414	5.82164	551.263	5.81851	4973		126.423	95.9088	-0.59513	-0.01934		67.609	99.703	0.11513	-0.23408		126.438	93.8315	-1.06952	-0.0954
414.759	9.21993	637.208	13.9946	414.759	47.6827		5.83897	9561	5.84218	552.304	5.83897	4808		129.428	95.9098	-0.4265	-0.00685		68.609	99.6803	0.1201	-0.25033		129.48	93.8054	-1.10726	-0.08444
415.118	8.99437	642.949	14.3675	415.118	45.9603		5.85944	9440	5.86272	553.356	5.85944	4839		132.416	95.9076	-0.78758	-0.00331		69.609	99.6562	0.1249	-0.25963		132.479	93.7796	-1.14117	-0.11196
415.477	9.18011	648.69	14.437	415.477	52.0479		5.8799	9350	5.88326	554.42	5.8799	4704		135.393	95.9082	-1.27212	-0.00139		70.609	99.6312	0.12964	-0.2638		135.454	93.7535	-1.1728	-0.15879
415.836	8.7671	654.43	14.5461	415.836	55.3733		5.90036	9309	5.9038	555.495	5.90036	4812		138.365	95.9064	-1.61958	0.000574297		71.609	99.6055	0.13457	-0.26551		138.411	93.7016	-1.20334	-0.15292
416.195	7.55586	660.171	14.8335	416.195	53.1981		5.92083	9337	5.92434	556.582	5.92083	4670		141.318	95.9075	-1.86129	0.00301		72.609	99.5795	0.1398	-0.2667		141.327	93.6693	-1.23328	-0.21036
416.553	7.19099	665.911	15.2536	416.553	51.0241		5.94129	9429	5.94488	557.679	5.94129	4758		144.23	95.91	-2.04043	-0.00113		73.609	99.553	0.14528	-0.26766		144.217	93.6109	-1.26335	-0.26273
416.912	8.27326	671.652	15.8842	416.912	50.6409		5.96175	9353	5.96542	558.788	5.96175	4765		147.09	95.9091	-2.17924	-0.01363		74.609	99.5263	0.15061	-0.26698		147.066	93.5329	-1.29459	-0.27751
417.271	8.95293	677.393	16.4982	417.271	52.1884		5.98221	9274	5.98596	559.908	5.98221	4681		149.94	95.9014	-2.29186	-0.02661		75.609	99.4997	0.15528	-0.26304		149.901	93.4615	-1.32756	-0.29737
417.63	8.39692	683.133	17.0253	417.63	53.1902		6.00268	9340	6.00651	561.039	6.00268	4533		152.764	95.8949	-2.38792	-0.03614		76.609	99.4733	0.15907	-0.25602		152.715	93.377	-1.36251	-0.2899
417.989	8.73311	688.874	17.4173	417.989	49.6625		6.02314	9495	6.02705	562.182	6.02314	4639		155.535	95.8847	-2.47388	-0.04442		77.609	99.4475	0.16223	-0.24918		155.477	93.3448	-1.39963	-0.30261
418.347	9.54454	694.614	17.0927	418.347	49.5982		6.0436	9547	6.04759	563.335	6.0436	4629		158.308	95.8724	-2.55364	-0.05022		78.609	99.4221	0.16513	-0.24743		158.216	93.2475	-1.43849	-0.29928
418.706	8.42733	700.355	15.825	418.706	59.2643		6.06406	9364	6.06813	564.499	6.06406	4478		161.026	95.8586	-2.6295	-0.05394		79.609	99.3964	0.16808	-0.25388		160.937	93.163	-1.47831	-0.25252
419.065	7.75112	706.096	14.7221	419.065	54.7136		6.08453	9583	6.08867	565.673	6.08453	4505		163.743	95.8448	-2.70273	-0.05569		80.609	99.3695	0.17133	-0.26727		163.632	93.1177	-1.51848	-0.25023
419.424	7.49499	711.836	15.2272	419.424	46.9493		6.10499	9337	6.10921	566.859	6.10499	4577		166.43	95.83	-2.77425	-0.05234		81.609	99.3411	0.17502	-0.28236		166.319	93.0333	-1.55919	-0.2163
419.783	6.31962	717.577	17.3903	419.783	44.1814		6.12545	9389	6.12975	568.055	6.12545	4500		169.108	95.8194	-2.84508	-0.05059		82.609	99.3112	0.17896	-0.29334		168.984	93.0074	-1.60107	-0.13502
420.141	5.82385	723.318	20.0725	420.141	46.324		6.14592	9365	6.15029	569.262	6.14592	4454		171.767	95.8065	-2.91606	-0.05821		83.609	99.2804	0.18268	-0.29738		171.639	92.9813	-1.64383	-0.13062
420.5	7.10237	729.058	22.3196	420.5	48.4916		6.16638	9639	6.17083	570.48	6.16638	4540		174.398	95.79	-2.98801	-0.06717		84.609	99.2497	0.18576	-0.29631		174.26	92.9296	-1.68592	-0.14449
420.859	9.02248	734.799	23.952	420.859	50.004		6.18684	9529	6.19137	571.708	6.18684	4408		177.027	95.7723	-3.06139	-0.07199		85.609	99.2191	0.18812	-0.29493		176.901	92.9035	-1.72488	-0.10758
421.218	10.1119	740.539	24.3951	421.218	52.105		6.2073	9479	6.21191	572.946	6.2073	4343		179.643	95.7539	-3.13535	-0.07854		86.609	99.1885	0.1899	-0.29754		179.501	92.8774	-1.75843	-0.04503
421.576	9.11329	746.28	22.7961	421.576	52.7741		6.22777	9404	6.23246	574.195	6.22777	4204		182.244	95.7352	-3.20929	-0.10541		87.609	99.1574	0.19123	-0.3047		182.106	92.871	-1.78604	-0.02599
421.935	8.11932	752.021	19.8994	421.935	52.4972		6.24823	9250	6.253	575.454	6.24823	4392		184.831	95.7041	-3.2835	-0.15476		88.609	99.1256	0.19211	-0.31294		184.719	92.8776	-1.80948	-0.06571
422.294	7.90411	757.761	18.5748	422.294	52.6465		6.26869	9521	6.27354	576.724	6.26869	4200		187.399	95.6591	-3.35763	-0.21999		89.609	99.0932	0.19238	-0.31739		187.286	92.8193	-1.83069	-0.05554
422.653	7.26384	763.502	20.6042	422.653	52.3432		6.28916	9518	6.29408	578.004	6.28916	4296		189.982	95.5945	-3.4303	-0.28885		90.609	99.0607	0.19196	-0.31537		189.837	92.8385	-1.85059	-0.04139
423.012	6.46988	769.242	24.3663	423.012	52.3724		6.30962	9493	6.31462	579.294	6.30962	4311		192.536	95.5159	-3.50055	-0.36825		91.609	99.0288	0.19083	-0.30796		192.417	92.8451	-1.87013	-0.08211
423.37	7.56419	774.983	27.4791	423.37	51.9291		6.33008	9459	6.33516	580.594	6.33008	4219		195.08	95.4139	-3.56781	-0.46697		92.609	98.9977	0.18905	-0.29855		194.961	92.8191	-1.8902	-0.11981
423.729	8.86654	780.724	29.7938	423.729	51.8772		6.35054	9423	6.3557	581.904	6.35054	4203		197.614	95.2838	-3.63176	-0.57982		93.609	98.9679	0.18685	-0.29039		197.483	92.7412	-1.91138	-0.08566
424.088	9.40558	786.464	31.7876	424.088	51.7604		6.37101	9285	6.37624	583.225	6.37101	4084		200.147	95.124	-3.69253	-0.70056		94.609	98.939	0.1844	-0.28448		200.036	92.7737	-1.93383	-0.08726
424.447	8.49698	792.205	33.3119	424.447	51.0024		6.39147	9351	6.39678	584.555	6.39147	4126		202.664	94.934	-3.75084	-0.82919		95.609	98.9104	0.1817	-0.27967		202.558	92.7154	-1.9581	-0.14043
424.806	7.4326	797.946	34.7379	424.806	51.6934		6.41193	9536	6.41732	585.895	6.41193	4061		205.177	94.7129	-3.80771	-0.98475		96.609	98.8825	0.17874	-0.27398		205.069	92.7154	-1.98591	-0.15345
425.164	6.90269	803.686	36.4394	425.164	49.6125		6.43239	9329	6.43786	587.245	6.43239	4135		207.664	94.4491	-3.8637	-1.18773		97.609	98.8554	0.1755	-0.26566		207.576	92.6373	-2.01801	-0.1539
425.523	7.32416	809.427	37.5847	425.523	46.6275		6.45286	9549	6.45841	588.605	6.45286	4150		210.165	94.1248	-3.9181	-1.43752		98.609	98.8292	0.17198	-0.25404		210.078	92.6245	-2.05398	-0.13714
425.882	8.18348	815.167	37.4767	425.882	47.9847		6.47332	9461	6.47895	589.974	6.47332	4197		212.662	93.7365	-3.96961	-1.73564		99.609	98.8045	0.1681	-0.24005		212.579	92.5792	-2.09308	-0.17795
426.241	8.04717	820.908	36.4323	426.241	47.8987		6.49378	9520	6.49949	591.353	6.49378	4104		215.147	93.2657	-4.01731	-2.0927		100.609	98.7812	0.16376	-0.22567		215.064	92.5142	-2.13488	-0.25345
426.599	7.00154	826.649	33.9353	426.599	46.4919		6.51425	9527	6.52003	592.742	6.51425	4058		217.635	92.6931	-4.05958	-2.48659		101.609	98.7593	0.15907	-0.21324		217.558	92.43	-2.17878	-0.28204
426.958	6.48293	832.389	29.1931	426.958	45.366		6.53471	9415	6.54057	594.14	6.53471	4153		220.118	92.0255	-4.09472	-2.9186		102.609	98.7385	0.15431	-0.20451		220.045	92.3844	-2.22419	-0.3102
427.317	6.68511	838.13	23.9749	427.317	45.098		6.55517	9283	6.56111	595.548	6.55517	4063		222.601	91.2468	-4.12241	-3.44051		103.609	98.7183	0.1496	-0.19967		222.528	92.3066	-2.27157	-0.3493
427.676	7.32344	843.87	20.8347	427.676	44.8154		6.57563	9565	6.58165	596.965	6.57563	4006		225.076	90.3179	-4.14257	-4.05559		104.609	98.6985	0.14502	-0.19761		225.009	92.2222	-2.32149	-0.43781
428.035	7.59319	849.611	19.6991	428.035	43.5769		6.5961	9235	6.60219	598.392	6.5961	4069		227.558	89.2264	-4.15521	-4.73045		105.609	98.6788	0.14059	-0.19657		227.495	92.1099	-2.37343	-0.60147
428.393	7.47878	855.352	19.8696	428.393	43.3073		6.61656	9411	6.62273	599.828	6.61656	4023		230.026	87.9561	-4.16081	-5.44959		106.609	98.6593	0.13613	-0.19457		229.97	91.9237	-2.42662	-0.73943
428.752	7.05576	861.092	22.3506	428.752	40.793		6.63702	9536	6.64327	601.274	6.63702	4010		232.496	86.4993	-4.16084	-6.19357		107.609	98.6401	0.13134	-0.18984		232.444	91.7335	-2.48024	-0.92057
429.111	6.25581	866.833	27.3407	429.111	37.4188		6.65749	9413	6.66381	602.728	6.65749	3920		234.972	84.867	-4.15709	-6.98159		108.609	98.6216	0.12618	-0.18134		234.911	91.4436	-2.53298	-1.16625
429.47	6.23129	872.574	33.3467	429.47	35.8914		6.67795	9367	6.68436	604.192	6.67795	4137		237.436	83.0169	-4.15058	-7.78781		109.609	98.604	0.12085	-0.16931		237.393	91.1342	-2.58726	-1.37614
429.829	6.67583	878.314	37.7934	429.829	33.3598		6.69841	9480	6.7049	605.665	6.69841	3979		239.905	80.962	-4.14238	-8.52434		110.609	98.5878	0.1155	-0.15543		239.872	90.7753	-2.64798	-1.63804
430.187	6.79422	884.055	38.454	430.187	29.7814		6.71887	9540	6.72544	607.147	6.71887	3982		242.37	78.7448	-4.13405	-9.19499		111.609	98.573	0.11016	-0.14199		242.347	90.3535	-2.71883	-1.96415
430.546	6.80031	889.795	36.648	430.546	27.6912		6.73934	9536	6.74598	608.638	6.73934	3804		244.83	76.3602	-4.12736	-9.81521		112.609	98.5594	0.10476	-0.13061		244.811	89.7718	-2.80837	-2.23501
430.905	6.37723	895.536	34.9467	430.905	27.0899		6.7598	9467	6.76652	610.138	6.7598	3886		247.301	73.819	-4.12484	-10.2974		113.609	98.5468	0.09923	-0.12169		247.285	89.1877	-2.93331	-2.39666
431.264	6.20907	901.277	32.9374	431.264	23.3598		6.78026	9362	6.78706	611.647	6.78026	3804		249.749	71.1856	-4.12965	-10.5782		114.609	98.535	0.09355	-0.11426		249.759	88.5907	-3.1054	-2.52515
431.623	6.40252	907.017	29.7684	431.623	19.1111		6.80072	9800	6.8076	613.165	6.80072	3975		252.206	68.5102	-4.14417	-10.6951		115.609	98.524	0.08776	-0.10634		252.227	87.9442	-3.31645	-2.66115
431.981	5.80146	912.758	26.0656	431.981	19.9571		6.82119	9542	6.82814	614.692	6.82119	3899		254.672	65.8229	-4.16917	-10.6804		116.609	98.5138	0.08194	-0.09585		254.703	87.2346	-3.53715	-2.7255
432.34	5.41779	918.498	21.9586	432.34	20.5831		6.84165	9628	6.84868	616.227	6.84165	3836		257.137	63.1537	-4.20303	-10.5367		117.609	98.5048	0.07629	-0.0819		257.186	86.5835	-3.73941	-2.78355
432.699	6.22133	924.239	18.0005	432.699	20.9096		6.86211	9641	6.86922	617.772	6.86211	3713		259.593	60.5479	-4.24232	-10.3277		118.609	98.4974	0.07095	-0.06594		259.664	85.8547	-3.90314	-2.85898
433.058	6.81513	929.98	15.3936	433.058	22.7653		6.88258	9536	6.88976	619.325	6.88258	3709		262.06	57.9838	-4.28271	-10.0495		119.609	98.4916	0.06591	-0.05117		262.139	85.1453	-4.02941	-2.89882
433.416	6.84458	935.72	13.9505	433.416	24.1407		6.90304	9556	6.91031	620.887	6.90304	3833		264.544	55.5183	-4.32047	-9.76492		120.609	98.4871	0.06123	-0.04083		264.619	84.4012	-4.14292	-2.9259
433.775	6.88379	941.461	12.7956	433.775	25.9807		6.9235	9578	6.93085	622.457	6.9235	3775		266.985	53.1139	-4.35213	-9.54523		121.609	98.4833	0.05718	-0.0367		267.094	83.6681	-4.24614	-2.7974
434.134	6.571	947.202	12.4308	434.134	25.1		6.94396	9709	6.95139	624.036	6.94396	3741		269.459	50.742	-4.37487	-9.31189		122.609	98.4796	0.05384	-0.03807		269.556	82.9977	-4.3297	-2.58282
434.493	6.1399	952.942	14.1128	434.493	22.1363		6.96443	9694	6.97193	625.624	6.96443	3656		271.93	48.4557	-4.3871	-9.10086		123.609	98.4756	0.05091	-0.04229		272.032	82.3704	-4.39844	-2.44667
434.852	6.40385	958.683	16.201	434.852	19.3442		6.98489	9898	6.99247	627.22	6.98489	3640		274.399	46.2112	-4.38854	-9.01117		124.609	98.4711	0.04804	-0.04617		274.494	81.78	-4.459	-2.37601
435.21	6.86595	964.423	15.2215	435.21	17.8631		7.00535	9626	7.01301	628.825	7.00535	3648		276.861	43.9605	-4.38026	-9.00547		125.609	98.4664	0.0451	-0.04704		276.958	81.1916	-4.51525	-2.30404
435.569	6.77026	970.164	11.5324	435.569	20.0402		7.02582	9712	7.03355	630.438	7.02582	3550		279.318	41.714	-4.36363	-9.07558		126.609	98.4619	0.04206	-0.0435		279.436	80.6358	-4.57038	-2.24276
435.928	6.35416	975.905	8.06073	435.928	21.988		7.04628	9806	7.05409	632.059	7.04628	3651		281.791	39.4405	-4.33935	-9.26865		127.609	98.4579	0.03897	-0.03578		281.908	80.0648	-4.625	-2.19248
436.287	6.01362	981.645	5.55799	436.287	23.3655		7.06674	9647	7.07463	633.689	7.06674	3616		284.254	37.0897	-4.30892	-9.56635		128.609	98.4548	0.03589	-0.0256		284.37	79.5261	-4.68017	-2.16035
436.646	5.65997	987.386	3.66727	436.646	27.1182		7.0872	9871	7.09517	635.327	7.0872	3583		286.729	34.6688	-4.27409	-9.95164		129.609	98.4527	0.03301	-0.01568		286.827	79.007	-4.73828	-2.15463
437.004	5.71741	993.126	2.27669	437.004	29.9243		7.10767	9611	7.11571	636.974	7.10767	3661		289.183	32.1316	-4.23431	-10.4695		130.609	98.4515	0.03052	-0.00871		289.298	78.4751	-4.79902	-2.17723
437.363	5.84903	998.867	1.31076	437.363	31.4923		7.12813	9895	7.13626	638.629	7.12813	3621		291.65	29.4447	-4.18736	-11.1003		131.609	98.4508	0.02861	-0.00653		291.757	77.93	-4.8612	-2.27056
437.722	6.10494	1004.61	0.86587	437.722	33.0399		7.14859	9784	7.1568	640.292	7.14859	3575		294.117	26.5927	-4.13103	-11.8134		132.609	98.4501	0.0273	-0.00954		294.24	77.3051	-4.9249	-2.35484
438.081	7.16836	1010.35	0.64252	438.081	35.9871		7.16905	9824	7.17734	641.964	7.16905	3680		296.573	23.5493	-4.06202	-12.5902		133.609	98.4488	0.02641	-0.01628		296.702	76.7685	-4.99041	-2.45665
438.44	7.45785	1016.09	0.46415	438.44	37.8583		7.18952	9870	7.19788	643.643	7.18952	3493		299.035	20.2992	-3.97424	-13.4181		134.609	98.4468	0.02568	-0.02386		299.177	76.1002	-5.05751	-2.61753
438.798	6.1369	1021.83	0.40598	438.798	39.1508		7.20998	10038	7.21842	645.331	7.20998	3604		301.513	16.8553	-3.85818	-14.3283		135.609	98.4441	0.02501	-0.02879		301.63	75.4232	-5.12573	-2.81011
439.157	5.61611	1027.57	0.31804	439.157	41.4514		7.23044	9947	7.23896	647.027	7.23044	3552		303.976	13.1382	-3.6949	-15.2023		136.609	98.4412	0.02437	-0.02858		304.099	74.7051	-5.19286	-3.03709
439.516	6.28483	1033.31	0.30114	439.516	40.0469		7.25091	10046	7.2595	648.732	7.25091	3548		306.432	9.20458	-3.4454	-15.2826		137.609	98.4386	0.02366	-0.02291		306.574	73.9243	-5.256	-3.33223
439.875	6.65258	1039.05	0.35109	439.875	37.7181		7.27137	10003	7.28004	650.444	7.27137	3641		308.911	5.14118	-3.09456	-12.7578		138.609	98.4367	0.02272	-0.01386		309.041	73.0484	-5.31457	-3.70456
440.233	6.5515	1044.79	0.33847	440.233	37.5068		7.29183	9848	7.30058	652.164	7.29183	3563		311.364	2.37712	-2.73457	-7.38834		139.609	98.4358	0.02151	-0.0047		311.531	72.0881	-5.36943	-4.08757
440.592	6.69781	1050.53	0.43285	440.592	39.2906		7.31229	10076	7.32112	653.893	7.31229	3613		313.828	1.58354	-2.47991	-2.73334		140.609	98.4357	0.02017	0.00203		313.988	71.0089	-5.4224	-4.46484
440.951	6.86044	1056.27	0.5099	440.951	41.3449		7.33276	10084	7.34166	655.63	7.33276	3673		316.29	1.41934	-2.35021	-0.73591		141.609	98.4361	0.0189	0.00552		316.462	69.843	-5.47471	-4.94431
441.31	6.55093	1062.01	0.58613	441.31	40.6935		7.35322	10124	7.36221	657.375	7.35322	3646		318.749	1.36528	-2.30283	-0.19726		142.609	98.4368	0.01768	0.00655		318.945	68.5432	-5.52668	-5.49993
441.669	6.04887	1067.75	0.79696	441.669	42.2819		7.37368	10087	7.38275	659.128	7.37368	3834		321.206	1.35071	-2.29377	-0.06515		143.609	98.4374	0.01635	0.00622		321.427	67.0745	-5.57807	-6.03406
442.027	5.53989	1073.5	0.79887	442.027	46.0773		7.39415	10356	7.40329	660.889	7.39415	3848		323.696	1.34314	-2.29887	-0.04454		144.609	98.438	0.01478	0.00463		323.885	65.5475	-5.62959	-6.54395
442.386	5.72761	1079.24	0.66968	442.386	46.0067		7.41461	10263	7.42383	662.658	7.41461	3986		326.178	1.33222	-2.30988	-0.04895		145.609	98.4383	0.01301	0.000939021		326.373	63.8237	-5.68231	-7.09055
442.745	6.41254	1084.98	0.64999	442.745	46.483		7.43507	10331	7.44437	664.436	7.43507	4268		328.65	1.31889	-2.32508	-0.05618		146.609	98.4381	0.01128	-0.00536		328.833	61.9809	-5.73584	-7.61618
443.104	6.79453	1090.72	0.71412	443.104	45.7276		7.45553	10427	7.46491	666.221	7.45553	4356		331.135	1.30317	-2.34273	-0.05993		147.609	98.4372	0.00979	-0.01285		331.318	60.0344	-5.78749	-8.13491
443.463	6.73335	1096.46	0.93853	443.463	45.8434		7.476	10648	7.48545	668.015	7.476	4376		333.615	1.28771	-2.3608	-0.0534		148.609	98.4356	0.00859	-0.01827		333.781	57.9062	-5.8346	-8.67959
443.821	6.54554	1102.2	1.08666	443.821	49.6473		7.49646	10960	7.50599	669.817	7.49646	4375		336.11	1.27464	-2.3782	-0.03616		149.609	98.4337	0.0077	-0.01845		336.275	55.6718	-5.87541	-9.20715
444.18	6.60618	1107.94	1.15216	444.18	48.5564		7.51692	11059	7.52653	671.627	7.51692	4309		338.59	1.27041	-2.39471	-0.02228		150.609	98.4321	0.00707	-0.0128		338.736	53.3099	-5.90823	-9.7367
444.539	6.81793	1113.68	1.33686	444.539	46.9833		7.53738	10867	7.54707	673.444	7.53738	4337		341.072	1.2666	-2.41048	-0.02568		151.609	98.4312	0.00665	-0.0042		341.207	50.827	-5.9357	-10.3009
444.898	7.34797	1119.42	1.41883	444.898	47.953		7.55785	11022	7.56762	675.271	7.55785	4201		343.561	1.25684	-2.42523	-0.03086		152.609	98.4312	0.00641	0.00289		343.688	48.1624	-5.95932	-10.8515
445.256	7.28548	1125.16	1.48863	445.256	47.419		7.57831	10839	7.58816	677.105	7.57831	4256		346.046	1.25119	-2.43908	-0.03523		153.609	98.4317	0.00637	0.00521		346.152	45.3873	-5.98363	-11.3721
445.615	6.59836	1130.9	1.63462	445.615	46.0179		7.59877	10642	7.6087	678.948	7.59877	3872		348.532	1.23804	-2.45315	-0.02824		154.609	98.4321	0.00638	0.00274		348.633	42.4741	-6.0211	-11.8334
445.974	6.71995	1136.64	1.63191	445.974	46.3398		7.61924	10715	7.62924	680.799	7.61924	3944		351.017	1.2346	-2.46768	-0.00762		155.609	98.4321	0.00624	-0.00146		351.098	39.4613	-6.11248	-12.1011
446.333	6.99534	1142.38	1.51517	446.333	47.0799		7.6397	10754	7.64978	682.658	7.6397	3840		353.483	1.23709	-2.48255	-6.75653e-05		156.609	98.4318	0.00599	-0.00355		353.592	36.3574	-6.24581	-12.0509
446.692	6.70407	1148.12	1.2688	446.692	46.5526		7.66016	10606	7.67032	684.525	7.66016	3802		355.965	1.23571	-2.49776	-0.00543		157.609	98.4316	0.0058	-0.00127		356.064	33.377	-6.34188	-11.8151
447.05	6.96611	1153.86	1.04318	447.05	45.2456		7.68062	10732	7.69086	686.401	7.68062	3599		358.45	1.23496	-2.51299	-0.01782		158.609	98.4317	0.00579	0.00476		358.544	30.4529	-6.3864	-11.4942
447.409	7.31492	1159.6	1.13965	447.409	44.5081		7.70109	10513	7.7114	688.286	7.70109	3775		360.931	1.22815	-2.5281	-0.03389		159.609	98.4326	0.006	0.01196		361.032	27.6519	-6.40972	-11.0062
447.768	7.25987	1165.34	1.56905	447.768	45.974		7.72155	10636	7.73194	690.178	7.72155	3792		363.404	1.21695	-2.54222	-0.04093		160.609	98.434	0.00638	0.01733		363.505	24.9224	-6.43132	-10.2611
448.127	7.00852	1171.09	2.68649	448.127	48.544		7.74201	10596	7.75248	692.08	7.74201	3798		365.88	1.20498	-2.55447	-0.0289		161.609	98.4359	0.00672	0.01881		365.979	22.4654	-6.45931	-9.30921
448.486	6.70931	1176.83	4.86665	448.486	49.835		7.76248	10650	7.77302	693.989	7.76248	3781		368.348	1.20071	-2.56588	-0.00935		162.609	98.4377	0.00681	0.0159		368.464	20.2181	-6.49807	-8.10487
448.844	6.5509	1182.57	7.90287	448.844	48.4234		7.78294	10599	7.79356	695.908	7.78294	3863		370.821	1.20215	-2.5781	0.000883646		163.609	98.439	0.0065	0.00929		370.94	18.3992	-6.55045	-6.67717
449.203	6.45733	1188.31	11.0965	449.203	45.3179		7.8034	10649	7.81411	697.835	7.8034	3980		373.287	1.20243	-2.59233	0.00537		164.609	98.4395	0.00576	0.000351259		373.417	16.8831	-6.61774	-5.25385
449.562	6.6153	1194.05	13.3423	449.562	45.3357		7.82386	10953	7.83465	699.771	7.82386	4232		375.759	1.20483	-2.60844	0.00508		165.609	98.439	0.00482	-0.00925		375.898	15.7303	-6.69895	-3.87737
449.921	7.10106	1199.79	14.3478	449.921	48.7225		7.84433	10617	7.85519	701.716	7.84433	4292		378.239	1.20586	-2.62471	-0.00174		166.609	98.4377	0.00411	-0.01775		378.38	14.9755	-6.78951	-2.71217
450.28	7.37069	1205.53	15.0509	450.28	50.2917		7.86479	10782	7.87573	703.669	7.86479	4447		380.727	1.20299	-2.6398	-0.00635		167.609	98.4355	0.00383	-0.0236		380.85	14.4541	-6.8824	-1.93118
450.638	7.26422	1211.27	16.188	450.638	50.0024		7.88525	10627	7.89627	705.632	7.88525	4639		383.231	1.20102	-2.65416	-0.00438		168.609	98.433	0.00377	-0.02568		383.335	14.0648	-6.9725	-1.42484
450.997	7.02495	1217.01	17.5274	450.997	50.175		7.90571	10861	7.91681	707.604	7.90571	4628		385.732	1.20115	-2.66773	-0.000619337		169.609	98.4305	0.00355	-0.02366		385.819	13.7792	-7.05774	-1.08994
451.356	6.81449	1222.75	18.1558	451.356	49.7601		7.92618	10929	7.93735	709.585	7.92618	4694		388.217	1.20103	-2.6804	0.0016		170.609	98.4284	0.00301	-0.01813		388.318	13.5198	-7.13837	-0.84734
451.715	6.94893	1228.49	17.5372	451.715	49.1389		7.94664	10769	7.95789	711.575	7.94664	4975		390.734	1.20105	-2.6922	0.00615		171.609	98.4269	0.00215	-0.01053		390.804	13.364	-7.2153	-0.73005
452.073	6.99488	1234.23	16.321	452.073	49.5973		7.9671	10807	7.97843	713.575	7.9671	5244		393.233	1.20548	-2.70335	0.00157		172.609	98.4262	0.00089495	-0.00268		393.279	13.1607	-7.28931	-0.62424
452.432	6.38693	1239.97	15.357	452.432	49.2722		7.98757	10957	7.99897	715.584	7.98757	5455		395.734	1.20989	-2.71438	-0.04434		173.609	98.4263	-0.000833674	0.00374		395.778	13.0525	-7.36245	-0.41817
452.791	5.7831	1245.71	15.003	452.791	49.0983		8.00803	10868	8.01952	717.603	8.00803	5660							174.609	98.4269	-0.00278	0.00755
453.15	5.94719	1251.45	15.2598	453.15	50.5555		8.02849	11040	8.04006	719.632	8.02849	6170							175.609	98.4278	-0.00443	0.00813
453.509	6.23715	1257.19	15.6975	453.509	49.3513		8.04895	11119	8.0606	721.67	8.04895	6758							176.609	98.4285	-0.00559	0.0057
453.867	6.47614	1262.94	16.1149	453.867	48.9115		8.06942	10931	8.08114	723.719	8.06942	7682							177.609	98.4288	-0.00662	0.00165
454.226	6.78243	1268.68	16.5134	454.226	50.6778		8.08988	11049	8.10168	725.778	8.08988	8234							178.609	98.4288	-0.00789	-0.00174
454.585	6.88514	1274.42	16.6512	454.585	50.157		8.11034	11283	8.12222	727.847	8.11034	9206							179.609	98.4286	-0.00925	-0.00265
454.944	6.72688	1280.16	16.4215	454.944	48.9269		8.13081	11186	8.14276	729.927	8.13081	10323							180.609	98.4284	-0.01041	-0.00105
455.303	6.41394	1285.9	15.7028	455.303	46.2898		8.15127	11175	8.1633	732.018	8.15127	11835							181.609	98.4284	-0.01147	0.00111
455.661	6.27833	1291.64	14.6073	455.661	43.5157		8.17173	11317	8.18384	734.12	8.17173	14562							182.609	98.4285	-0.01269	0.00123
456.02	6.55546	1297.38	13.8912	456.02	45.3722		8.19219	11279	8.20438	736.233	8.19219	17747							183.609	98.4285	-0.01412	-0.00205
456.379	6.56358	1303.12	13.8192	456.379	47.6388		8.21266	11461	8.22492	738.357	8.21266	20780							184.609	98.428	-0.01552	-0.00793
456.738	6.11683	1308.86	13.753	456.738	47.0023		8.23312	11197	8.24546	740.492	8.23312	23261							185.609	98.4269	-0.01668	-0.01422
457.097	6.43898	1314.6	13.0358	457.097	45.9004		8.25358	11268	8.26601	742.64	8.25358	25649							186.609	98.4253	-0.01747	-0.0186
457.455	7.20944	1320.34	11.586	457.455	44.5217		8.27404	11274	8.28655	744.8	8.27404	25255							187.609	98.4233	-0.01805	-0.01986
457.814	6.86605	1326.08	10.2249	457.814	42.3211		8.29451	11285	8.30709	746.971	8.29451	22157							188.609	98.4214	-0.01868	-0.01795
458.173	5.90728	1331.82	9.48653	458.173	43.4424		8.31497	11432	8.32763	749.156	8.31497	15032							189.609	98.4198	-0.0194	-0.01347
458.532	5.83739	1337.56	9.52258	458.532	44.5195		8.33543	11412	8.34817	751.353	8.33543	8602							190.609	98.4188	-0.02004	-0.00712
458.89	6.19146	1343.3	9.6291	458.89	43.245		8.3559	11672	8.36871	753.564	8.3559	4771							191.609	98.4184	-0.02046	0.000167967
459.249	6.80799	1349.04	9.79221	459.249	42.4821		8.37636	11363	8.38925	755.788	8.37636	3635							192.609	98.4188	-0.02068	0.00688
459.608	6.94431	1354.79	9.45167	459.608	44.5327		8.39682	11560	8.40979	758.025	8.39682	3479							193.609	98.4197	-0.02073	0.01076
459.967	6.53585	1360.53	9.13779	459.967	43.4182		8.41728	11653	8.43033	760.277	8.41728	3273							194.609	98.4208	-0.02071	0.00954
460.326	6.18563	1366.27	8.87276	460.326	38.6452		8.43775	11689	8.45087	762.544	8.43775	3109							195.609	98.4214	-0.02082	0.00224
460.684	5.99791	1372.01	8.79872	460.684	36.4692		8.45821	11646	8.47142	764.825	8.45821	3056							196.609	98.4211	-0.02107	-0.00997
461.043	5.77549	1377.75	8.87089	461.043	37.7784		8.47867	11773	8.49196	767.122	8.47867	2926							197.609	98.4194	-0.02127	-0.024
461.402	5.64406	1383.49	9.44016	461.402	39.9707		8.49914	11574	8.5125	769.434	8.49914	2890							198.609	98.4163	-0.02136	-0.03586
461.761	5.75366	1389.23	10.0261	461.761	40.0832		8.5196	11619	8.53304	771.762	8.5196	2889							199.609	98.4124	-0.02149	-0.04227
462.12	5.89864	1394.97	10.2544	462.12	38.6006		8.54006	11848	8.55358	774.106	8.54006	2681							200.609	98.4081	-0.02172	-0.04188
462.478	5.90826	1400.71	10.3613	462.478	36.9316		8.56052	12042	8.57412	776.468	8.56052	2781							201.609	98.4042	-0.02187	-0.03554
462.837	5.99219	1406.45	10.2498	462.837	37.1618		8.58099	11859	8.59466	778.847	8.58099	2768							202.609	98.4011	-0.02179	-0.02594
463.196	6.40555	1412.19	10.3494	463.196	40.4184		8.60145	12095	8.6152	781.244	8.60145	2715							203.609	98.399	-0.02139	-0.01607
463.555	6.67075	1417.93	10.6532	463.555	41.4944		8.62191	11923	8.63574	783.66	8.62191	2773							204.609	98.3978	-0.02077	-0.00817
463.913	6.6314	1423.67	11.1398	463.913	39.2478		8.64237	12044	8.65628	786.094	8.64237	2754							205.609	98.3973	-0.02	-0.00305
464.272	6.70557	1429.41	11.7256	464.272	37.8093		8.66284	12027	8.67682	788.548	8.66284	2789							206.609	98.3971	-0.01914	-0.000341463
464.631	6.59408	1435.15	12.4311	464.631	36.8947		8.6833	12085	8.69737	791.021	8.6833	2675							207.609	98.3971	-0.01835	0.000880851
464.99	6.00636	1440.89	12.9896	464.99	35.8934		8.70376	12051	8.71791	793.515	8.70376	2705							208.609	98.3973	-0.01798	0.00179
465.349	5.46618	1446.64	13.1242	465.349	35.5674		8.72423	12174	8.73845	796.03	8.72423	2766							209.609	98.3975	-0.0183	0.00364
465.707	5.57616	1452.38	12.7601	465.707	34.5335		8.74469	12070	8.75899	798.567	8.74469	2596							210.609	98.3981	-0.01924	0.00744
466.066	5.86906	1458.12	12.4234	466.066	32.0108		8.76515	12346	8.77953	801.126	8.76515	2640							211.609	98.3991	-0.02046	0.01342
466.425	5.9159	1463.86	12.4475	466.425	30.3939		8.78561	12291	8.80007	803.707	8.78561	2710							212.609	98.4008	-0.02154	0.02062
466.784	6.04624	1469.6	14.1873	466.784	29.8846		8.80608	12167	8.82061	806.311	8.80608	2636							213.609	98.4032	-0.02231	0.02702
467.143	5.91971	1475.34	17.8188	467.143	29.27		8.82654	12304	8.84115	808.938	8.82654	2573							214.609	98.4061	-0.02289	0.03032
467.501	5.49638	1481.08	21.8188	467.501	29.8735		8.847	12451	8.86169	811.588	8.847	2633							215.609	98.4091	-0.02348	0.029
467.86	5.40794	1486.82	25.6886	467.86	32.0114		8.86747	12363	8.88223	814.263	8.86747	2567							216.609	98.4118	-0.02408	0.02318
468.219	5.68581	1492.56	29.6916	468.219	32.6411		8.88793	12210	8.90277	816.961	8.88793	2631							217.609	98.4137	-0.02457	0.01484
468.578	5.6141	1498.3	32.9606	468.578	31.9023		8.90839	12193	8.92332	819.683	8.90839	2596							218.609	98.4148	-0.0249	0.00702
468.937	5.53702	1504.04	35.3943	468.937	31.2109		8.92885	12431	8.94386	822.429	8.92885	2541							219.609	98.4152	-0.0252	0.00233
469.295	5.68629	1509.78	37.4977	469.295	31.448		8.94932	12398	8.9644	825.198	8.94932	2626							220.609	98.4154	-0.02571	0.00156
469.654	5.60239	1515.52	39.0197	469.654	33.0336		8.96978	12381	8.98494	827.99	8.96978	2705							221.609	98.4156	-0.02663	0.00352
470.013	5.48379	1521.26	40.3901	470.013	33.274		8.99024	12390	9.00548	830.803	8.99024	2557							222.609	98.4161	-0.02797	0.00602
470.372	5.37078	1527	41.2795	470.372	32.1043		9.0107	12539	9.02602	833.637	9.0107	2657							223.609	98.4168	-0.02958	0.00742
470.73	5.09247	1532.74	42.205	470.73	34.27		9.03117	12443	9.04656	836.489	9.03117	2590							224.609	98.4175	-0.03134	0.00731
471.089	5.11614	1538.48	44.0244	471.089	38.1464		9.05163	12559	9.0671	839.359	9.05163	2611							225.609	98.4182	-0.03311	0.00594
471.448	5.09793	1544.23	44.8777	471.448	38.0834		9.07209	12554	9.08764	842.243	9.07209	2693							226.609	98.4187	-0.0347	0.00336
471.807	4.9221	1549.97	44.7999	471.807	36.1326		9.09256	12719	9.10818	845.139	9.09256	2725							227.609	98.4188	-0.03586	-0.00050234
472.166	4.91039	1555.71	46.6063	472.166	36.0087		9.11302	12706	9.12872	848.043	9.11302	2700							228.609	98.4185	-0.03648	-0.00517
472.524	5.02939	1561.45	47.1445	472.524	38.456		9.13348	12600	9.14927	850.953	9.13348	2715							229.609	98.4178	-0.03662	-0.00923
472.883	4.67594	1567.19	47.2276	472.883	40.6282		9.15394	12609	9.16981	853.865	9.15394	2678							230.609	98.4168	-0.03636	-0.01096
473.242	4.47408	1572.93	47.6296	473.242	39.7676		9.17441	12715	9.19035	856.774	9.17441	2729							231.609	98.4157	-0.03569	-0.00946
473.601	5.13776	1578.67	47.5508	473.601	39.2703		9.19487	12830	9.21089	859.678	9.19487	2707							232.609	98.415	-0.03443	-0.00532
473.96	5.50525	1584.41	47.6381	473.96	40.6345		9.21533	12885	9.23143	862.574	9.21533	2560							233.609	98.4147	-0.03242	-0.000132416
474.318	5.03946	1590.15	47.4123	474.318	41.4971		9.2358	12624	9.25197	865.296	9.2358	2559							234.609	98.4149	-0.02958	0.00445
474.677	5.11824	1595.89	46.865	474.677	40.2958		9.25626	12882	9.27251	868.005	9.25626	2561							235.609	98.4155	-0.02606	0.00728
475.036	5.54267	1601.63	46.002	475.036	39.3024		9.27672	12872	9.29305	870.699	9.27672	2653							236.609	98.4163	-0.02207	0.00783
475.395	5.48	1607.37	44.3831	475.395	40.4247		9.29718	12963	9.31359	873.379	9.29718	2638							237.609	98.417	-0.01767	0.00585
475.754	5.1111	1613.11	42.575	475.754	40.9915		9.31765	12720	9.33413	876.043	9.31765	2604							238.609	98.4174	-0.01262	0.00138
476.112	4.88524	1618.85	40.3534	476.112	39.9517		9.33811	12994	9.35467	878.692	9.33811	2608							239.609	98.4172	-0.00673	-0.00472
476.471	5.00808	1624.59	37.7436	476.471	40.6499		9.35857	13141	9.37522	881.325	9.35857	2691							240.609	98.4165	-0.000105424	-0.01067
476.83	5.33138	1630.33	35.9875	476.83	42.2149		9.37903	13167	9.39576	883.942	9.37903	2755							241.609	98.4152	0.00697	-0.01457
477.189	5.54585	1636.08	34.2029	477.189	41.6872		9.3995	13193	9.4163	886.542	9.3995	2748							242.609	98.4137	0.0142	-0.01571
477.547	5.72233	1641.82	33.1446	477.547	40.3597		9.41996	13408	9.43684	889.125	9.41996	2924							243.609	98.4121	0.02131	-0.01506
477.906	5.81692	1647.56	33.8885	477.906	40.0284		9.44042	13191	9.45738	891.69	9.44042	2848							244.609	98.4106	0.02791	-0.0143
478.265	5.49625	1653.3	34.2071	478.265	39.8001		9.46089	13205	9.47792	894.238	9.46089	2934							245.609	98.4092	0.0336	-0.01425
478.624	5.06562	1659.04	34.2256	478.624	38.8526		9.48135	13195	9.49846	896.767	9.48135	3129							246.609	98.4078	0.03824	-0.01434
478.983	5.26305	1664.78	35.36	478.983	39.644		9.50181	13595	9.519	899.277	9.50181	3089							247.609	98.4064	0.04195	-0.01356
479.341	5.27377	1670.52	37.7115	479.341	41.6793		9.52227	13453	9.53954	901.768	9.52227	3364							248.609	98.4051	0.04483	-0.01184
479.7	5.02186	1676.26	40.031	479.7	41.4412		9.54274	13470	9.56008	904.24	9.54274	3405							249.609	98.404	0.0469	-0.01023
480.059	5.26825	1682	42.3987	480.059	39.5701		9.5632	13575	9.58063	906.693	9.5632	3490							250.609	98.403	0.04824	-0.01029
480.418	5.43838	1687.74	44.8504	480.418	37.8571		9.58366	13434	9.60117	909.124	9.58366	3166							251.609	98.4019	0.04913	-0.01294
480.777	5.07999	1693.48	46.9784	480.777	37.0438		9.60413	13515	9.62171	911.536	9.60413	2941							252.609	98.4003	0.04985	-0.01801
481.135	4.68051	1699.22	49.4075	481.135	36.8712		9.62459	13486	9.64225	913.926	9.62459	2879							253.609	98.3982	0.05066	-0.02411
481.494	4.96809	1704.96	51.1267	481.494	36.9254		9.64505	13338	9.66279	916.296	9.64505	2899							254.609	98.3956	0.05165	-0.02917
481.853	5.5135	1710.7	51.9122	481.853	36.9427		9.66551	13595	9.68333	918.644	9.66551	2936							255.609	98.3925	0.05269	-0.0312
482.212	5.62673	1716.44	53.4363	482.212	36.964		9.68598	13735	9.70387	920.969	9.68598	2907							256.609	98.3894	0.05347	-0.02919
482.57	5.46575	1722.18	54.3071	482.57	37.3284		9.70644	13741	9.72441	923.273	9.70644	2983							257.609	98.3868	0.05384	-0.02364
482.929	5.35643	1727.93	55.2268	482.929	37.2263		9.7269	13410	9.74495	925.554	9.7269	3015							258.609	98.3847	0.05388	-0.0162
483.288	5.36129	1733.67	56.4581	483.288	36.6144		9.74736	13494	9.76549	927.812	9.74736	3068							259.609	98.3835	0.05375	-0.00887
483.647	5.03047	1739.41	57.1444	483.647	36.2497		9.76783	13760	9.78603	930.047	9.76783	3149							260.609	98.3829	0.05363	-0.00331
484.006	4.67265	1745.15	57.5667	484.006	35.9041		9.78829	13742	9.80657	932.257	9.78829	3048							261.609	98.3828	0.05353	-0.000521143
484.364	4.87533	1750.89	57.9353	484.364	35.3088		9.80875	13784	9.82712	934.445	9.80875	3175							262.609	98.3827	0.05331	-0.000788703
484.723	4.7554	1756.63	58.1237	484.723	34.0529		9.82922	13815	9.84766	936.607	9.82922	3254							263.609	98.3825	0.05291	-0.004
485.082	4.52223	1762.37	58.4771	485.082	33.2315		9.84968	13701	9.8682	938.745	9.84968	3335							264.609	98.3818	0.05244	-0.00962
485.441	4.80342	1768.11	59.0458	485.441	34.0279		9.87014	14054	9.88874	940.859	9.87014	3559							265.609	98.3805	0.05196	-0.0165
485.8	5.11922	1773.85	59.397	485.8	34.8367		9.8906	13970	9.90928	942.946	9.8906	3621							266.609	98.3786	0.05136	-0.02287
486.158	5.20047	1779.59	59.6731	486.158	34.1279		9.91107	13814	9.92982	945.009	9.91107	3768							267.609	98.376	0.05038	-0.02691
486.517	5.13171	1785.33	59.8231	486.517	32.168		9.93153	14044	9.95036	947.045	9.93153	4218							268.609	98.3733	0.04879	-0.02766
486.876	4.95872	1791.07	60.3267	486.876	31.3304		9.95199	13870	9.9709	949.055	9.95199	4588							269.609	98.3706	0.04651	-0.0257
487.235	5.02698	1796.81	60.6426	487.235	32.5892		9.97246	13982	9.99144	951.038	9.97246	4900							270.609	98.3681	0.04371	-0.02294
487.594	5.13447	1802.55	60.9297	487.594	34.2092		9.99292	14112	10.012	952.994	9.99292	5405							271.609	98.3659	0.04065	-0.02139
487.952	4.95303	1808.29	61.1624	487.952	34.5732		10.0134	14169	10.0325	954.923	10.0134	5982							272.609	98.3638	0.03759	-0.022
488.311	4.76552	1814.03	61.3775	488.311	33.2473		10.0338	14076	10.0531	956.824	10.0338	6693							273.609	98.3615	0.03477	-0.02444
488.67	4.8499	1819.78	61.5822	488.67	32.0822		10.0543	13790	10.0736	958.698	10.0543	7693							274.609	98.3589	0.03231	-0.02785
489.029	4.87958	1825.52	61.9688	489.029	33.271		10.0748	14091	10.0941	960.544	10.0748	9081							275.609	98.356	0.03027	-0.0316
489.387	4.82763	1831.26	62.1865	489.387	34.6669		10.0952	14161	10.1147	962.361	10.0952	10779							276.609	98.3526	0.02871	-0.03554
489.746	4.94881	1837	62.2611	489.746	33.6514		10.1157	14297	10.1352	964.149	10.1157	12728							277.609	98.3488	0.02779	-0.03964
490.105	4.99996	1842.74	62.3174	490.105	31.6741		10.1362	14417	10.1558	965.909	10.1362	14262							278.609	98.3447	0.02756	-0.04376
490.464	4.78202	1848.48	62.2889	490.464	30.7969		10.1566	14228	10.1763	967.64	10.1566	14777							279.609	98.3401	0.02791	-0.04783
490.823	4.69977	1854.22	62.1711	490.823	31.2394		10.1771	14417	10.1968	969.341	10.1771	14022							280.609	98.3351	0.02861	-0.05213
491.181	4.79103	1859.96	62.2698	491.181	32.6453		10.1975	14178	10.2174	971.013	10.1975	11790							281.609	98.3297	0.02938	-0.05716
491.54	4.67624	1865.7	62.2475	491.54	33.4568		10.218	14188	10.2379	972.654	10.218	9007							282.609	98.3237	0.03001	-0.06321
491.899	4.7057	1871.44	62.2303	491.899	32.9818		10.2385	14294	10.2585	974.265	10.2385	7368							283.609	98.317	0.03061	-0.07001
492.258	4.90608	1877.18	62.2072	492.258	32.3306		10.2589	14393	10.279	975.846	10.2589	6984							284.609	98.3097	0.03151	-0.07683
492.617	4.92555	1882.92	62.0877	492.617	31.4677		10.2794	14128	10.2995	977.396	10.2794	6960							285.609	98.3016	0.03281	-0.08287
492.975	4.82302	1888.66	62.169	492.975	30.955		10.2999	14396	10.3201	978.916	10.2999	6741							286.609	98.2931	0.03411	-0.08775
493.334	4.65847	1894.4	62.1911	493.334	30.7481		10.3203	14225	10.3406	980.404	10.3203	7169							287.609	98.2841	0.03501	-0.09166
493.693	4.64292	1900.14	62.1866	493.693	29.9538		10.3408	14414	10.3612	981.861	10.3408	7904							288.609	98.2747	0.03535	-0.0952
494.052	4.68677	1905.88	62.2405	494.052	29.7495		10.3613	14427	10.3817	983.288	10.3613	9351							289.609	98.265	0.03523	-0.09919
494.411	4.67649	1911.62	62.2619	494.411	30.3449		10.3817	14745	10.4023	984.682	10.3817	10459							290.609	98.2548	0.03488	-0.10467
494.769	4.78558	1917.37	62.259	494.769	30.5453		10.4022	14565	10.4228	986.045	10.4022	12805							291.609	98.2438	0.03475	-0.11286
495.128	4.92812	1923.11	62.2541	495.128	30.2795		10.4226	14729	10.4433	987.376	10.4226	15043							292.609	98.232	0.0353	-0.12508
495.487	4.92399	1928.85	62.1657	495.487	29.2882		10.4431	14655	10.4639	988.675	10.4431	16899							293.609	98.2186	0.0366	-0.14226
495.846	4.60198	1934.59	62.2148	495.846	28.4406		10.4636	14672	10.4844	989.941	10.4636	20448							294.609	98.2033	0.0384	-0.16399
496.204	4.29194	1940.33	62.2193	496.204	28.7567		10.484	14697	10.505	991.176	10.484	25256							295.609	98.1858	0.04043	-0.1863
496.563	4.38263	1946.07	62.2335	496.563	29.3291		10.5045	14611	10.5255	992.378	10.5045	30735							296.609	98.166	0.04259	-0.20882
496.922	4.56366	1951.81	62.2568	496.922	29.1935		10.525	14757	10.546	993.547	10.525	37913							297.609	98.1437	0.04468	-0.23421
497.281	4.73504	1957.55	62.2387	497.281	28.9003		10.5454	14896	10.5666	994.683	10.5454	45073							298.609	98.1188	0.04691	-0.26086
497.64	4.86691	1963.29	62.3103	497.64	28.5874		10.5659	14829	10.5871	995.787	10.5659	49461							299.609	98.0968	0.05068	-0.10975
497.998	4.80096	1969.03	62.3589	497.998	27.4766		10.5863	14898	10.6077	996.858	10.5863	49062
498.357	4.60749	1974.77	62.3704	498.357	26.6898		10.6068	15025	10.6282	997.896	10.6068	42387
498.716	4.4473	1980.51	62.4737	498.716	27.5586		10.6273	14909	10.6487	998.9	10.6273	29634
499.075	4.42909	1986.25	62.3865	499.075	28.4589		10.6477	15016	10.6693	999.872	10.6477	16211
499.434	4.45739	1991.99	62.3152	499.434	28.457		10.6682	15004	10.6898	1000.81	10.6682	8116
499.792	4.47233	1997.73	62.3229	499.792	28.6374		10.6887	15181	10.7104	1001.71	10.6887	5254
500.151	4.49387	2003.47	62.2717	500.151	28.2596		10.7091	15016	10.7309	1002.59	10.7091	4505
500.51	4.4913	2009.22	62.1464	500.51	27.0016		10.7296	15058	10.7515	1003.42	10.7296	4312
500.869	4.50715	2014.96	61.8243	500.869	26.2143		10.75	15174	10.772	1004.23	10.75	4268
501.227	4.46045	2020.7	61.4359	501.227	26.1488		10.7705	14952	10.7925	1005	10.7705	4275
501.586	4.33245	2026.44	61.1104	501.586	26.6962		10.791	15095	10.8131	1005.73	10.791	4319
501.945	4.29914	2032.18	60.7221	501.945	27.0271		10.8114	15003	10.8336	1006.44	10.8114	4382
502.304	4.10251	2037.92	60.3283	502.304	26.3347		10.8319	14875	10.8542	1007.11	10.8319	4541
502.663	3.84907	2043.66	59.9333	502.663	25.9205		10.8523	15323	10.8747	1007.74	10.8523	4747
503.021	3.98434	2049.4	59.5769	503.021	25.9518		10.8728	15325	10.8952	1008.34	10.8728	4845
503.38	4.12995	2055.14	59.3829	503.38	26.2581		10.8933	15201	10.9158	1008.91	10.8933	4883
503.739	4.08588	2060.88	59.236	503.739	26.6994		10.9137	15017	10.9363	1009.44	10.9137	4850
504.098	4.21604	2066.62	59.1471	504.098	26.6556		10.9342	15193	10.9569	1009.94	10.9342	4730
504.457	4.3194	2072.36	59.1565	504.457	26.8087		10.9547	15094	10.9774	1010.41	10.9547	4898
504.815	4.34667	2078.1	59.1569	504.815	26.9415		10.9751	15280	10.9979	1010.84	10.9751	5155
505.174	4.4887	2083.84	59.204	505.174	26.5944		10.9956	15371	11.0185	1011.24	10.9956	5616
505.533	4.17829	2089.58	59.265	505.533	26.5676		11.0161	15329	11.039	1011.6	11.0161	6131
505.892	3.74131	2095.32	59.287	505.892	27.3137		11.0365	15515	11.0596	1011.93	11.0365	6794
506.251	3.86522	2101.07	59.364	506.251	27.8183		11.057	15367	11.0801	1012.22	11.057	7712
506.609	4.02654	2106.81	59.4203	506.609	26.9605		11.0775	15475	11.1006	1012.48	11.0775	8517
506.968	3.95651	2112.55	59.4374	506.968	26.1726		11.0979	15567	11.1212	1012.71	11.0979	9996
507.327	3.90217	2118.29	59.4708	507.327	26.6396		11.1184	15437	11.1417	1012.9	11.1184	11697
507.686	3.84855	2124.03	59.4755	507.686	27.0938		11.1388	15526	11.1623	1013.06	11.1388	13852
508.044	3.79819	2129.77	59.5194	508.044	27.7671		11.1593	15362	11.1828	1013.19	11.1593	16830
508.403	3.92706	2135.51	59.5677	508.403	28.2436		11.1798	15525	11.2034	1013.28	11.1798	20072
508.762	4.11072	2141.25	59.5475	508.762	28.2872		11.2002	15657	11.2239	1013.34	11.2002	24767
509.121	3.93462	2146.99	59.5702	509.121	27.7589		11.2207	15699	11.2444	1013.36	11.2207	29906
509.48	3.71193	2152.73	59.6444	509.48	26.8829		11.2411	15330	11.265	1013.35	11.2411	37879
509.838	3.81483	2158.47	59.7741	509.838	26.5195		11.2616	15534	11.2855	1013.31	11.2616	48094
510.197	3.80062	2164.21	59.9639	510.197	26.1115		11.2821	15613	11.3061	1013.24	11.2821	60066
510.556	3.65715	2169.95	60.1387	510.556	25.7718		11.3025	15462	11.3266	1013.13	11.3025	72528
510.915	3.65665	2175.69	60.3921	510.915	25.2153		11.323	15563	11.3471	1012.99	11.323	83271
511.274	3.75334	2181.43	60.7255	511.274	23.9236		11.3435	15384	11.3677	1012.81	11.3435	89834
511.632	3.83967	2187.17	61.0057	511.632	23.3955		11.3639	15471	11.3882	1012.61	11.3639	88216
511.991	3.6593	2192.92	61.2784	511.991	23.7194		11.3844	15683	11.4088	1012.37	11.3844	71104
512.35	3.49937	2198.66	61.5675	512.35	24.4758		11.4048	15681	11.4293	1012.09	11.4048	43507
512.709	3.5585	2204.4	61.8906	512.709	25.8282		11.4253	15397	11.4498	1011.79	11.4253	20306
513.068	3.51532	2210.14	62.2456	513.068	26.9029		11.4458	15925	11.4704	1011.45	11.4458	8832
513.426	3.58273	2215.88	62.4894	513.426	27.603		11.4662	15415	11.4909	1011.08	11.4662	5533
513.785	3.77634	2221.62	62.6915	513.785	28.2409		11.4867	15438	11.5115	1010.68	11.4867	4751
514.144	3.79294	2227.36	62.9565	514.144	28.9617		11.5072	15612	11.532	1010.25	11.5072	4227
514.503	3.67498	2233.1	63.1924	514.503	29.5336		11.5276	15426	11.5526	1009.78	11.5276	4071
514.861	3.59207	2238.84	63.3875	514.861	30.1154		11.5481	15723	11.5731	1009.29	11.5481	3757
515.22	3.66188	2244.58	63.5148	515.22	30.2437		11.5686	15507	11.5936	1008.76	11.5686	3692
515.579	3.70918	2250.32	63.5001	515.579	29.3615		11.589	15625	11.6142	1008.21	11.589	3612
515.938	3.70287	2256.06	63.4855	515.938	29.5735		11.6095	15325	11.6347	1007.62	11.6095	3440
516.297	3.67284	2261.8	63.4708	516.297	30.6948		11.6299	15448	11.6553	1007	11.6299	3420
516.655	3.55902	2267.54	63.4561	516.655	30.7562		11.6504	15666	11.6758	1006.35	11.6504	3607
517.014	3.68837	2273.28	63.4415	517.014	30.4332		11.6709	15487	11.6963	1005.67	11.6709	3638
517.373	3.81004	2279.02	63.4268	517.373	30.4436		11.6913	15523	11.7169	1004.97	11.6913	3815
517.732	3.57532	2284.76	63.4121	517.732	30.5499		11.7118	15641	11.7374	1004.23	11.7118	4143
518.091	3.31073	2290.51	63.3974	518.091	30.5312		11.7323	15568	11.758	1003.46	11.7323	4620
518.449	3.21561	2296.25	63.3828	518.449	30.3776		11.7527	15673	11.7785	1002.67	11.7527	4851
518.808	3.21937	2301.99	63.3681	518.808	30.3429		11.7732	15255	11.799	1001.84	11.7732	4799
519.167	3.32523	2307.73	63.3535	519.167	30.4147		11.7936	15394	11.8196	1000.99	11.7936	4661
519.526	3.39556	2313.47	63.3388	519.526	30.5585		11.8141	15444	11.8401	1000.11	11.8141	4870
519.884	3.23297	2319.21	63.3241	519.884	30.2424		11.8346	15554	11.8607	999.205	11.8346	4565
520.243	3.13641	2324.95	63.3094	520.243	29.3998		11.855	15475	11.8812	998.27	11.855	4099
520.602	3.24222	2330.69	63.2948	520.602	28.5936		11.8755	15290	11.9017	997.308	11.8755	4291
520.961	3.23973	2336.43	63.2801	520.961	28.6113		11.896	15492	11.9223	996.319	11.896	4202
521.32	3.17	2342.17	63.2654	521.32	28.5636		11.9164	15322	11.9428	995.303	11.9164	4276
521.678	3.25984	2347.91	63.2508	521.678	27.2423		11.9369	15529	11.9634	994.261	11.9369	4455
522.037	3.3159	2353.65	63.2361	522.037	26.4145		11.9573	15763	11.9839	993.193	11.9573	4434
522.396	3.28938	2359.39	63.2214	522.396	26.5208		11.9778	15679	12.0045	992.1	11.9778	4644
522.755	3.31389	2365.13	63.2068	522.755	26.2106		11.9983	15551	12.025	990.981	11.9983	5059
523.114	3.31818	2370.87	63.1921	523.114	25.754		12.0187	15224	12.0455	989.839	12.0187	5474
523.472	3.05631	2376.61	63.1774	523.472	25.7212		12.0392	15300	12.0661	988.672	12.0392	5982
523.831	2.70842	2382.36	63.1628	523.831	25.8187		12.0597	15427	12.0866	987.481	12.0597	6196
524.19	2.72208	2388.1	63.1481	524.19	25.4719		12.0801	15577	12.1072	986.267	12.0801	6644
524.549	2.89767	2393.84	63.1334	524.549	25.2098		12.1006	15043	12.1277	985.03	12.1006	6463
524.908	2.87696	2399.58	63.1188	524.908	25.8774		12.1211	15357	12.1482	983.771	12.1211	6462
525.266	2.83547	2405.32	63.1041	525.266	26.2156		12.1415	15593	12.1688	982.489	12.1415	6204
525.625	2.91949	2411.06	62.9415	525.625	25.7659		12.162	15086	12.1893	981.186	12.162	6222
525.984	2.96783	2416.8	62.7773	525.984	26.1075		12.1824	15320	12.2099	979.862	12.1824	6877
526.343	2.82889	2422.54	62.5232	526.343	26.5238		12.2029	15182	12.2304	978.518	12.2029	7547
526.701	2.67329	2428.28	62.2079	526.701	26.1134		12.2234	15174	12.2509	977.153	12.2234	8952
527.06	2.69282	2434.02	61.8859	527.06	25.9819		12.2438	15230	12.2715	975.769	12.2438	10272
527.419	2.85272	2439.76	61.6315	527.419	25.7934		12.2643	15161	12.292	974.366	12.2643	12113
527.778	2.92181	2445.5	61.3843	527.778	25.4541		12.2848	15265	12.3126	972.945	12.2848	14658
528.137	3.00788	2451.24	61.0434	528.137	25.5474		12.3052	15047	12.3331	971.505	12.3052	17978
528.495	2.95355	2456.98	60.707	528.495	25.5593		12.3257	14820	12.3536	970.049	12.3257	22048
528.854	2.65315	2462.72	60.4275	528.854	25.621		12.3461	15056	12.3742	968.575	12.3461	28364
529.213	2.61908	2468.46	60.1709	529.213	26.1483		12.3666	14876	12.3947	967.085	12.3666	37062
529.572	2.74481	2474.21	59.8997	529.572	26.4984		12.3871	14921	12.4153	965.579	12.3871	46229
529.931	2.6465	2479.95	59.5678	529.931	26.2252		12.4075	14963	12.4358	964.059	12.4075	53151
530.289	2.47245	2485.69	59.2852	530.289	25.4889		12.428	14872	12.4564	962.525	12.428	56589
530.648	2.39824	2491.43	59.1101	530.648	24.682		12.4484	15209	12.4769	960.977	12.4484	54810
531.007	2.57181	2497.17	58.942	531.007	24.1202		12.4689	15094	12.4974	959.416	12.4689	44365
531.366	2.76687	2502.91	58.7729	531.366	24.2925		12.4894	15006	12.518	957.842	12.4894	28500
531.725	2.78513	2508.65	58.6158	531.725	24.6562		12.5098	14820	12.5385	956.257	12.5098	15141
532.083	2.66534	2514.39	58.4785	532.083	23.8891		12.5303	14633	12.559	954.66	12.5303	8367
532.442	2.58814	2520.13	58.3457	532.442	22.7837		12.5508	14779	12.5796	953.053	12.5508	5974
532.801	2.63147	2525.87	58.1106	532.801	21.8535		12.5712	14617	12.6001	951.435	12.5712	5041
533.16	2.51808	2531.61	57.8053	533.16	20.7153		12.5917	14767	12.6207	949.808	12.5917	4639
533.518	2.35869	2537.35	57.5308	533.518	19.989		12.6121	14581	12.6412	948.172	12.6121	4413
533.877	2.41249	2543.09	57.2829	533.877	19.5938		12.6326	14611	12.6618	946.528	12.6326	4306
534.236	2.47357	2548.83	57.0481	534.236	19.4977		12.6531	14634	12.6823	944.877	12.6531	4286
534.595	2.54938	2554.57	56.7765	534.595	19.4302		12.6735	14473	12.7028	943.218	12.6735	4449
534.954	2.65069	2560.31	56.4738	534.954	18.7057		12.694	14497	12.7234	941.554	12.694	4746
535.312	2.67069	2566.06	56.2114	535.312	18.1524		12.7145	14427	12.7439	939.883	12.7145	5040
535.671	2.66233	2571.8	55.9567	535.671	18.0425		12.7349	14499	12.7645	938.208	12.7349	5583
536.03	2.57978	2577.54	55.7055	536.03	17.713		12.7554	14452	12.785	936.527	12.7554	6149
536.389	2.53383	2583.28	55.4911	536.389	17.5042		12.7759	14552	12.8055	934.843	12.7759	6696
536.748	2.61173	2589.02	55.298	536.748	17.9201		12.7963	14532	12.8261	933.156	12.7963	7795
537.106	2.60964	2594.76	55.125	537.106	18.7129		12.8168	14340	12.8466	931.465	12.8168	9187
537.465	2.55934	2600.5	54.9007	537.465	19.1224		12.8372	14340	12.8672	929.773	12.8372	11065
537.824	2.58265	2606.24	54.5629	537.824	19.2647		12.8577	14269	12.8877	928.08	12.8577	12447
538.183	2.63458	2611.98	54.1557	538.183	19.9126		12.8782	14418	12.9083	926.387	12.8782	15004
538.541	2.68119	2617.72	53.6943	538.541	20.6188		12.8986	14249	12.9288	924.693	12.8986	18226
538.9	2.65703	2623.46	53.2006	538.9	20.8345		12.9191	14382	12.9493	923	12.9191	21962
539.259	2.62834	2629.2	52.6805	539.259	21.1514		12.9396	14175	12.9699	921.309	12.9396	28204
539.618	2.63562	2634.94	52.0944	539.618	22.1614		12.96	14070	12.9904	919.62	12.96	37131
539.977	2.62954	2640.68	51.4779	539.977	23.4157		12.9805	14238	13.0109	917.933	12.9805	51735
540.335	2.71993	2646.42	50.8569	540.335	23.9887		13.0009	14053	13.0315	916.251	13.0009	71792
540.694	2.76526	2652.16	50.2217	540.694	24.389		13.0214	14074	13.052	914.573	13.0214	88106
541.053	2.64942	2657.9	49.5962	541.053	25.3949		13.0419	14203	13.0726	912.9	13.0419	92289
541.412	2.64425	2663.65	48.9905	541.412	26.3729		13.0623	13972	13.0931	911.233	13.0623	86118
541.771	2.62111	2669.39	48.4458	541.771	27.1588		13.0828	14029	13.1137	909.573	13.0828	73859
542.129	2.53436	2675.13	48.0041	542.129	28.1083		13.1033	13791	13.1342	907.922	13.1033	56957
542.488	2.63217	2680.87	47.6302	542.488	29.0623		13.1237	14007	13.1547	906.278	13.1237	33434
542.847	2.73012	2686.61	47.2823	542.847	29.8714		13.1442	14080	13.1753	904.644	13.1442	16916
543.206	2.683	2692.35	46.929	543.206	30.2728		13.1646	13538	13.1958	903.02	13.1646	8034
543.565	2.67938	2698.09	46.5443	543.565	30.7795		13.1851	13866	13.2164	901.408	13.1851	5237
543.923	2.76233	2703.83	46.1132	543.923	31.6563		13.2056	13761	13.2369	899.807	13.2056	4443
544.282	2.75129	2709.57	45.6068	544.282	32.1295		13.226	13843	13.2574	898.218	13.226	3846
544.641	2.71654	2715.31	45.0442	544.641	32.5528		13.2465	13705	13.278	896.644	13.2465	3630
545	2.72051	2721.05	44.4859	545	33.1451		13.267	13540	13.2985	895.083	13.267	3278
545.358	2.60772	2726.79	43.9613	545.358	33.4643		13.2874	13985	13.3191	893.538	13.2874	3179
545.717	2.56612	2732.53	43.4815	545.717	33.7027		13.3079	13597	13.3396	892.01	13.3079	3066
546.076	2.64301	2738.27	43.039	546.076	34.1053		13.3284	13548	13.3602	890.498	13.3284	2946
546.435	2.65497	2744.01	42.6055	546.435	34.9135		13.3488	13664	13.3807	889.005	13.3488	2941
546.794	2.71584	2749.75	42.1582	546.794	35.621		13.3693	13438	13.4012	887.531	13.3693	2826
547.152	2.74636	2755.5	41.6877	547.152	35.8261		13.3897	13693	13.4218	886.076	13.3897	2879
547.511	2.67188	2761.24	41.2084	547.511	35.8417		13.4102	13780	13.4423	884.642	13.4102	2917
547.87	2.68056	2766.98	40.7463	547.87	35.6045		13.4307	13741	13.4628	883.23	13.4307	2784
548.229	2.74049	2772.72	40.298	548.229	35.8577		13.4511	13519	13.4834	881.84	13.4511	2887
548.588	2.70001	2778.46	39.8085	548.588	36.8498		13.4716	13451	13.5039	880.473	13.4716	2752
548.946	2.62435	2784.2	39.2249	548.946	37.4577		13.4921	13712	13.5245	879.13	13.4921	2877
549.305	2.67047	2789.94	38.5359	549.305	37.381		13.5125	13692	13.545	877.813	13.5125	2845
549.664	2.78039	2795.68	37.7329	549.664	37.0277		13.533	13331	13.5656	876.522	13.533	3006
550.023	2.75599	2801.42	36.8124	550.023	36.9922		13.5534	13430	13.5861	875.258	13.5534	3160
550.382	2.63418	2807.16	35.7738	550.382	37.282		13.5739	13354	13.6066	874.022	13.5739	3087
550.74	2.60592	2812.9	34.6174	550.74	37.1424		13.5944	13618	13.6272	872.815	13.5944	3351
551.099	2.71629	2818.64	33.3957	551.099	37.4077		13.6148	13220	13.6477	871.637	13.6148	3435
551.458	2.86339	2824.38	32.1334	551.458	38.3646		13.6353	13288	13.6683	870.491	13.6353	3642
551.817	2.84165	2830.12	30.7716	551.817	38.6361		13.6558	13474	13.6888	869.376	13.6558	3965
552.175	2.67826	2835.86	29.2144	552.175	38.3617		13.6762	13506	13.7093	868.294	13.6762	4396
552.534	2.63964	2841.6	27.3194	552.534	38.2995		13.6967	13404	13.7299	867.245	13.6967	5311
552.893	2.687	2847.35	25.0095	552.893	38.482		13.7171	13248	13.7504	866.23	13.7171	5955
553.252	2.63066	2853.09	22.3114	553.252	38.6985		13.7376	13140	13.771	865.252	13.7376	6302
553.611	2.54838	2858.83	19.3477	553.611	38.5016		13.7581	13442	13.7915	864.309	13.7581	6654
553.969	2.50403	2864.57	16.4544	553.969	38.1106		13.7785	13270	13.812	863.404	13.7785	6185
554.328	2.46255	2870.31	13.9642	554.328	37.7873		13.799	13257	13.8326	862.537	13.799	5115
554.687	2.47762	2876.05	12.0902	554.687	37.6984		13.8195	13215	13.8531	861.709	13.8195	4016
555.046	2.50157	2881.79	10.9284	555.046	37.9001		13.8399	13184	13.8737	860.921	13.8399	3224
555.405	2.45197	2887.53	10.1995	555.405	37.8021		13.8604	13067	13.8942	860.174	13.8604	3184
555.763	2.4317	2893.27	9.60983	555.763	37.6528		13.8809	13245	13.9147	859.469	13.8809	2998
[truncated: 9,600 more rows]

## Sheet: Figure 8
B			C			E				F
[truncated: 38 more rows]

## Sheet: Supplementary fig.3
A						B							C
[truncated: 63 more rows]

## Sheet: Supplementary fig.4
A			B			C
[truncated: 503 more rows]

## Sheet: Supplementary fig.5
A			B			C
[truncated: 1,003 more rows]

[truncated: 16 more sheets: Supplementary fig.6, Supplementary fig.7, Supplementary fig.8, Supplementary fig.9, Supplementary fig.10, Supplementary fig.11, Supplementary fig.12, Supplementary fig.13, Supplementary fig.15, Supplementary fig.16, Supplementary fig.17, Supplementary fig.19, Supplementary fig.20, Supplementary fig.21, Supplementary table S5, Supplementary table S6]
